# Supplementary material for: N′-[(5-Chloro-1H-indol-3-yl)methyl­ene]-3,4,5-trihydroxy­benzohydrazide
Source: Acta Crystallogr Sect E Struct Rep Online. 2008 Dec 20;65(Pt 1):o169. doi: 10.1107/S160053680804258X (PMC2968080; doi:10.1107/S160053680804258X)
Supplement: Supplementary file 2 [file e-65-0o169-Isup2.hkl]

# 
# h,k,l, Fc-squared, Fo-squared, sigma(Fo-squared) and status flag 
# 
data_I
_shelx_title '  P21/n' 
_shelx_refln_list_code          4 
_shelx_F_calc_maximum      181.57 
_exptl_crystal_F_000       712.00 
_reflns_d_resolution_high  0.7696 
 
loop_ 
 _symmetry_equiv_pos_as_xyz 
 'x, y, z' 
 '-x+1/2, y+1/2, -z+1/2' 
 '-x, -y, -z' 
 'x-1/2, -y-1/2, z-1/2' 
 
_cell_length_a     9.6481 
_cell_length_b    15.1408 
_cell_length_c    10.2206 
_cell_angle_alpha  90.000 
_cell_angle_beta   98.232 
_cell_angle_gamma  90.000 
 
_shelx_F_squared_multiplier     1.000 
 
loop_ 
 _refln_index_h 
 _refln_index_k 
 _refln_index_l 
 _refln_F_squared_calc 
 _refln_F_squared_meas 
 _refln_F_squared_sigma 
 _refln_observed_status 
   2   0   0     7673.51     8031.14    357.71 o 
   4   0   0      305.46      297.38      6.71 o 
   6   0   0     4290.79     4135.39     59.87 o 
   8   0   0        6.54       11.22      5.38 o 
  10   0   0      280.87      259.09     17.79 o 
  12   0   0      211.50      205.07     18.95 o 
   1   1   0     3003.70     2911.92     32.95 o 
   2   1   0     1510.13     1642.24     41.30 o 
   3   1   0       28.44       21.76      1.82 o 
   4   1   0      227.08      260.08      4.59 o 
   5   1   0      422.11      449.87      6.61 o 
   6   1   0      462.66      504.91      7.51 o 
   7   1   0     1806.11     1736.14     24.84 o 
   8   1   0       26.41       25.57      9.52 o 
   9   1   0      996.20      968.36     24.66 o 
  10   1   0       83.87       74.93     12.55 o 
  11   1   0       35.91       38.68      7.25 o 
  12   1   0      102.75      105.90     10.51 o 
   0   2   0      313.89      321.29      7.93 o 
   1   2   0        3.04        3.82      0.61 o 
   2   2   0     1920.56     1949.47     20.39 o 
   3   2   0       83.97       67.33      4.67 o 
   4   2   0     1283.18     1296.29     18.03 o 
   5   2   0     2186.46     2444.68     31.48 o 
   6   2   0       86.90      104.22      5.41 o 
   7   2   0      232.76      247.85      7.15 o 
   8   2   0      144.22      170.83      9.23 o 
   9   2   0      743.66      599.38     18.53 o 
  10   2   0       47.07       59.20      7.69 o 
  11   2   0      136.96      135.83     10.57 o 
  12   2   0       40.97       45.76      7.91 o 
   1   3   0      235.13      272.08      3.71 o 
   2   3   0       37.27       40.66      1.76 o 
   3   3   0      131.05      136.66      7.88 o 
   4   3   0     1315.24     1519.81     20.91 o 
   5   3   0     1090.56     1147.62     17.50 o 
   6   3   0        4.81       -0.29      1.42 o 
   7   3   0      711.59      735.51     14.00 o 
   8   3   0      559.06      527.00     22.31 o 
   9   3   0      197.16      173.60     10.12 o 
  10   3   0       92.52       89.74      8.43 o 
  11   3   0       33.74       35.79      6.98 o 
  12   3   0      148.99      191.16     13.15 o 
   0   4   0    17625.90    16939.32    314.36 o 
   1   4   0     3045.34     3196.50     26.62 o 
   2   4   0      191.88      168.92      3.14 o 
   3   4   0      260.90      305.80      5.54 o 
   4   4   0      315.74      333.26      7.49 o 
   5   4   0      154.44      161.20      5.43 o 
   6   4   0      704.28      652.67     12.67 o 
   7   4   0     1222.53     1282.13     24.83 o 
   8   4   0       46.49       62.59      4.54 o 
   9   4   0      750.73      681.38     20.12 o 
  10   4   0       44.66       29.63      5.93 o 
  11   4   0       48.33       58.05      7.99 o 
  12   4   0      132.16      150.04     11.95 o 
   1   5   0     1166.16     1102.21     12.38 o 
   2   5   0     1288.14     1283.54     16.35 o 
   3   5   0     1198.31     1236.66     14.21 o 
   4   5   0     1030.76     1046.82     14.55 o 
   5   5   0     1023.38     1051.26     20.73 o 
   6   5   0        3.23        5.51      2.07 o 
   7   5   0      543.65      496.75     11.61 o 
   8   5   0      307.14      313.96      9.47 o 
   9   5   0        7.87       14.65      4.63 o 
  10   5   0       93.19      101.90      9.41 o 
  11   5   0       15.07       16.41      5.64 o 
   0   6   0     1406.38     1427.43     32.97 o 
   1   6   0      421.15      490.75      8.49 o 
   2   6   0     4237.65     4201.65     42.31 o 
   3   6   0      229.56      253.76      4.63 o 
   4   6   0      995.11      963.78     12.46 o 
   5   6   0      134.17      157.14      7.69 o 
   6   6   0     1267.63     1213.46     24.35 o 
   7   6   0     2035.68     2023.98     68.34 o 
   8   6   0     3378.88     3168.95     87.71 o 
   9   6   0      669.93      656.74     28.49 o 
  10   6   0      590.91      545.51     27.10 o 
  11   6   0       89.56      109.64     14.66 o 
   1   7   0     1035.70      947.60     14.81 o 
   2   7   0      203.87      201.69      5.48 o 
   3   7   0      118.71       97.02      2.72 o 
   4   7   0        1.13        1.06      1.02 o 
   5   7   0      378.21      360.03      6.15 o 
   6   7   0      180.84      180.54      8.21 o 
   7   7   0      390.88      345.14     12.09 o 
   8   7   0     1769.29     1658.79     79.45 o 
   9   7   0       21.05       25.19      5.00 o 
  10   7   0       13.32       22.14      8.06 o 
  11   7   0      156.54      140.13     15.76 o 
   0   8   0      889.65      932.33     25.59 o 
   1   8   0       17.00       24.18      1.76 o 
   2   8   0        8.61        3.43      1.54 o 
   3   8   0        8.90        7.64      3.58 o 
   4   8   0     1021.41      990.07     12.81 o 
   5   8   0       85.35       97.02      8.14 o 
   6   8   0      812.87      802.65     31.60 o 
   7   8   0      487.50      472.78     14.76 o 
   8   8   0      387.45      356.77     13.15 o 
   9   8   0      145.11      130.84      8.63 o 
  10   8   0      348.24      339.63     21.95 o 
  11   8   0        0.60       -1.45      5.70 o 
   1   9   0       48.00       41.74      4.00 o 
   2   9   0      733.90      831.90     17.10 o 
   3   9   0     5423.18     5510.15     65.33 o 
   4   9   0      135.95      145.28      6.08 o 
   5   9   0        3.95        5.85      2.75 o 
   6   9   0      143.36      137.65     11.67 o 
   7   9   0        4.54        4.02      3.18 o 
   8   9   0      145.35      140.69      9.12 o 
   9   9   0      208.19      216.81     11.07 o 
  10   9   0        1.36        4.35      6.54 o 
  11   9   0        1.77       -4.64      5.87 o 
   0  10   0      714.59      769.60     24.08 o 
   1  10   0     2405.21     2536.72     38.59 o 
   2  10   0        2.56        4.04      2.03 o 
   3  10   0        1.51       -0.23      2.28 o 
   4  10   0       11.03        7.96      2.20 o 
   5  10   0      365.62      339.01     12.19 o 
   6  10   0        1.11       -1.97      2.70 o 
   7  10   0       28.63       25.09      6.06 o 
   8  10   0        0.46        2.13      3.53 o 
   9  10   0       49.81       49.19      6.63 o 
  10  10   0       11.63       26.91      9.19 o 
   1  11   0      279.31      254.33      9.26 o 
   2  11   0        6.05        7.45      3.17 o 
   3  11   0      177.04      164.46      6.20 o 
   4  11   0       79.55       80.88      4.85 o 
   5  11   0      204.85      205.77     12.15 o 
   6  11   0     1234.01     1177.03     26.96 o 
   7  11   0       80.14       76.99      7.30 o 
   8  11   0      407.00      379.19     14.81 o 
   9  11   0       16.18       10.05      4.63 o 
  10  11   0        6.47        5.32      7.25 o 
   0  12   0      847.45      779.76     26.14 o 
   1  12   0      999.05     1000.95     21.71 o 
   2  12   0      480.78      480.53     11.51 o 
   3  12   0      144.74      144.37      6.24 o 
   4  12   0      314.90      299.40      8.79 o 
   5  12   0        1.11       -1.62      3.40 o 
   6  12   0     1605.73     1562.84     59.96 o 
   7  12   0       55.86       57.69      6.89 o 
   8  12   0      101.20       88.00      8.56 o 
   9  12   0       12.03        6.41      4.55 o 
   1  13   0     1276.71     1294.38     26.60 o 
   2  13   0       43.59       38.30      4.63 o 
   3  13   0      203.27      199.90      7.61 o 
   4  13   0      223.58      212.57     10.50 o 
   5  13   0       65.49       66.17      6.89 o 
   6  13   0     1030.90      995.72     25.71 o 
   7  13   0      275.54      266.57     12.93 o 
   8  13   0        5.90        1.81      4.22 o 
   9  13   0       33.26       42.82      7.44 o 
   0  14   0      140.51      131.82     11.18 o 
   1  14   0      102.80       98.48      6.98 o 
   2  14   0      192.06      198.69      7.87 o 
   3  14   0      117.72      101.69      5.97 o 
   4  14   0      439.78      441.92     15.71 o 
   5  14   0       11.87       10.39      4.45 o 
   6  14   0      189.32      176.97     14.07 o 
   7  14   0       58.28       47.09     10.97 o 
   8  14   0      621.54      605.76     20.83 o 
   1  15   0      242.66      250.80      9.22 o 
   2  15   0       10.48       10.49      3.15 o 
   3  15   0        2.86        6.97      2.86 o 
   4  15   0       62.01       66.31      7.23 o 
   5  15   0      375.21      370.02     21.24 o 
   6  15   0      520.02      501.75     27.75 o 
   7  15   0       64.61       59.95      7.95 o 
   8  15   0        3.95        1.73      6.01 o 
   0  16   0       17.42       26.46      7.19 o 
   1  16   0      220.63      240.32     10.45 o 
   2  16   0       23.34       27.53      4.26 o 
   3  16   0       20.02       15.80      3.70 o 
   4  16   0      103.72       85.91      8.33 o 
   5  16   0      306.76      288.57     14.00 o 
   6  16   0      489.99      470.43     18.34 o 
   7  16   0       69.42       84.21      9.47 o 
   1  17   0      253.45      258.40     10.18 o 
   2  17   0        5.90        0.91      2.90 o 
   3  17   0       41.06       53.99      7.62 o 
   4  17   0        0.30        0.18      3.93 o 
   5  17   0       92.11       78.09      8.84 o 
   6  17   0       48.37       51.45     11.86 o 
   0  18   0       78.28       83.51     11.25 o 
   1  18   0       87.61       80.00      6.60 o 
   2  18   0        4.24        5.36      4.24 o 
   3  18   0       12.58       18.09      5.71 o 
   4  18   0      135.60      155.29     11.50 o 
   5  18   0        2.91       11.65      5.26 o 
   1  19   0        5.34        7.00      3.97 o 
   2  19   0     1219.95     1285.44     34.97 o 
   3  19   0      236.72      245.81     14.27 o 
 -11   0   1       12.02       10.54      6.99 o 
  -9   0   1       18.38       22.37      6.67 o 
  -7   0   1     2236.05     2169.87     34.63 o 
  -5   0   1     8460.67     9359.70    127.58 o 
  -3   0   1    10367.48    10022.41    134.63 o 
  -1   0   1     9264.79     8207.18    147.64 o 
   1   0   1     1506.65     1537.98     31.42 o 
   3   0   1      255.44      262.25      6.05 o 
   5   0   1     2924.35     3154.07     46.36 o 
   7   0   1       27.97       26.19      2.74 o 
   9   0   1      187.92      204.37     14.92 o 
  11   0   1     1098.49     1121.45     42.25 o 
 -12   1   1      108.98      128.15     15.74 o 
 -11   1   1       83.35       83.63      8.80 o 
 -10   1   1        3.22        5.17      4.01 o 
  -9   1   1       82.64       64.70      6.82 o 
  -8   1   1      349.78      342.40     17.82 o 
  -7   1   1      805.42      811.20     22.18 o 
  -6   1   1      326.84      355.68      6.05 o 
  -5   1   1     1155.49     1175.87     14.00 o 
  -4   1   1       43.89       49.65      3.21 o 
  -3   1   1      108.13      116.76      5.69 o 
  -2   1   1     5168.50     5079.65     87.08 o 
  -1   1   1      780.69      756.60     10.72 o 
   0   1   1      655.98      637.50     14.10 o 
   1   1   1     8259.91     8170.67     91.12 o 
   2   1   1       35.10       45.21      2.03 o 
   3   1   1     1861.99     1786.42     22.38 o 
   4   1   1      113.87       81.36      2.39 o 
   5   1   1      801.66      793.08     10.38 o 
   6   1   1       51.54       61.44      2.44 o 
   7   1   1       99.65       82.55      4.18 o 
   8   1   1        9.62       11.14      6.49 o 
   9   1   1      218.42      214.99     17.74 o 
  10   1   1        1.57        1.01      3.48 o 
  11   1   1       35.72       24.53      6.38 o 
  12   1   1      353.01      393.87     17.81 o 
 -12   2   1      226.06      293.46     15.46 o 
 -11   2   1      170.62      193.28     12.42 o 
 -10   2   1      389.77      416.63     16.11 o 
  -9   2   1        5.55       10.61      4.07 o 
  -8   2   1      185.64      167.05      8.99 o 
  -7   2   1        0.02        0.68      1.66 o 
  -6   2   1       12.60        5.16      1.71 o 
  -5   2   1     1268.68     1412.60     20.09 o 
  -4   2   1     3703.55     3883.22     46.08 o 
  -3   2   1      575.26      588.65     10.65 o 
  -2   2   1     1012.30      866.21     11.85 o 
  -1   2   1      480.00      501.63      6.13 o 
   0   2   1      488.83      507.80      7.23 o 
   1   2   1     2151.15     2037.50     18.74 o 
   2   2   1      237.69      255.51      8.67 o 
   3   2   1      285.15      277.78      5.78 o 
   4   2   1     3293.85     3336.75     34.11 o 
   5   2   1      715.18      844.17     10.75 o 
   6   2   1      608.98      617.20     13.18 o 
   7   2   1        9.34       10.16      2.21 o 
   8   2   1      744.28      700.57     19.21 o 
   9   2   1       87.51      108.75     17.69 o 
  10   2   1       41.98       34.49      6.03 o 
  11   2   1      489.78      570.23     29.78 o 
  12   2   1       20.79       40.98     22.45 o 
 -12   3   1        1.57        2.46      4.78 o 
 -11   3   1     1281.50     1251.61     43.70 o 
 -10   3   1        8.87        4.06      3.96 o 
  -9   3   1     1377.42     1242.70     29.06 o 
  -8   3   1     1286.41     1129.70     19.45 o 
  -7   3   1     1693.05     1562.15     23.73 o 
  -6   3   1      240.95      243.01      6.92 o 
  -5   3   1     3030.24     3231.91     40.35 o 
  -4   3   1      365.88      415.51      8.23 o 
  -3   3   1     1845.73     1931.30     24.59 o 
  -2   3   1       54.50       57.26      3.22 o 
  -1   3   1     8335.70     8189.33    105.11 o 
   0   3   1     3936.14     3994.48     39.80 o 
   1   3   1     4140.61     4012.77     35.76 o 
   2   3   1     1921.78     1902.94     22.77 o 
   3   3   1     4335.52     4114.61     48.24 o 
   4   3   1      319.13      438.38      8.64 o 
   5   3   1     2845.47     2826.26     36.13 o 
   6   3   1        0.85        2.90      1.71 o 
   7   3   1      888.82      862.52     17.02 o 
   8   3   1       39.14       33.14      3.59 o 
   9   3   1      698.79      690.00     20.30 o 
  10   3   1      157.36      172.05     10.91 o 
  11   3   1      675.35      735.28     23.45 o 
  12   3   1       91.48       99.14     10.35 o 
 -12   4   1       98.57       96.32     10.59 o 
 -11   4   1        0.47       -5.12      3.95 o 
 -10   4   1       24.59       24.29      5.53 o 
  -9   4   1       17.56       11.01      5.25 o 
  -8   4   1        5.23        4.70      2.31 o 
  -7   4   1      844.51      786.66     16.66 o 
  -6   4   1      587.31      552.25     11.37 o 
  -5   4   1      730.77      699.47     15.17 o 
  -4   4   1       13.33       39.36      2.27 o 
  -3   4   1      182.40      146.70      3.75 o 
  -2   4   1     4879.78     5063.07     57.09 o 
  -1   4   1     4846.18     4831.98     47.42 o 
   0   4   1    21610.76    21209.73    237.22 o 
   1   4   1     1167.06     1203.79     12.18 o 
   2   4   1     1909.04     1962.43     20.80 o 
   3   4   1     4296.37     4339.24     43.32 o 
   4   4   1     1275.03     1216.64     18.01 o 
   5   4   1     2759.92     3041.18     38.82 o 
   6   4   1     1090.71     1049.31     21.65 o 
   7   4   1      595.97      579.35     12.50 o 
   8   4   1      183.88      179.96     12.21 o 
   9   4   1      159.72      156.86     13.75 o 
  10   4   1      442.77      395.93     16.00 o 
  11   4   1      119.34      142.73     10.96 o 
 -12   5   1       44.84       49.32      8.30 o 
 -11   5   1      525.41      539.54     19.99 o 
 -10   5   1        0.07       -3.96      3.29 o 
  -9   5   1      623.97      608.40     19.09 o 
  -8   5   1     1102.82     1058.85     19.35 o 
  -7   5   1      146.15      129.07      7.68 o 
  -6   5   1      166.49      162.64      6.05 o 
  -5   5   1      652.15      653.12     14.91 o 
  -4   5   1      732.17      786.13     11.84 o 
  -3   5   1     4159.35     4039.63     61.28 o 
  -2   5   1      339.83      333.88      6.53 o 
  -1   5   1      630.29      738.57     11.01 o 
   0   5   1      316.49      366.64      6.42 o 
   1   5   1     3368.41     3309.88     33.88 o 
   2   5   1       95.23       79.45      3.08 o 
   3   5   1     1021.14     1003.40     12.30 o 
   4   5   1        0.57       -1.58      1.11 o 
   5   5   1       12.01       20.41      4.83 o 
   6   5   1      382.50      397.71      9.77 o 
   7   5   1       99.25       90.73      5.17 o 
   8   5   1      324.37      350.73     10.12 o 
   9   5   1        0.29        5.45      3.92 o 
  10   5   1      278.28      273.73     13.35 o 
  11   5   1       87.70      103.49     15.52 o 
 -11   6   1       21.03       15.79      7.80 o 
 -10   6   1      125.27       87.57     12.21 o 
  -9   6   1      141.38      123.79      7.94 o 
  -8   6   1      603.02      602.49     16.61 o 
  -7   6   1       39.39       44.85      4.75 o 
  -6   6   1       81.60       82.70      5.69 o 
  -5   6   1      334.97      373.05     13.73 o 
  -4   6   1        5.25        7.88      2.56 o 
  -3   6   1        0.96        4.14      1.41 o 
  -2   6   1      135.69      162.13      7.94 o 
  -1   6   1      298.45      297.44     10.67 o 
   0   6   1      568.05      584.56      8.17 o 
   1   6   1       31.68       21.67      1.39 o 
   2   6   1      570.07      613.96      7.59 o 
   3   6   1     2736.89     2887.03     33.47 o 
   4   6   1     1045.56     1130.50     18.01 o 
   5   6   1     1362.62     1413.95     25.11 o 
   6   6   1      396.88      392.02      9.42 o 
   7   6   1     1202.47     1128.02     24.16 o 
   8   6   1       66.82       45.64      5.28 o 
   9   6   1      610.01      543.80     25.75 o 
  10   6   1        3.20        5.70      6.25 o 
  11   6   1      191.22      161.53     16.60 o 
 -11   7   1        1.17        1.84      6.48 o 
 -10   7   1      228.41      237.98     18.47 o 
  -9   7   1        1.93        0.34      3.21 o 
  -8   7   1     1978.23     1884.37     36.03 o 
  -7   7   1      657.09      655.20     22.88 o 
  -6   7   1       63.46       51.82     10.52 o 
  -5   7   1      855.96      894.65     13.95 o 
  -4   7   1      177.94      206.75      5.56 o 
  -3   7   1        8.33        9.45      1.73 o 
  -2   7   1       60.89       66.31      3.28 o 
  -1   7   1      206.42      205.37     13.76 o 
   0   7   1      169.76      174.24      3.97 o 
   1   7   1      519.42      557.94      7.96 o 
   2   7   1        7.61        4.01      0.91 o 
   3   7   1      759.53      745.79     10.30 o 
   4   7   1      980.76     1090.53     13.91 o 
   5   7   1      137.16      133.27      5.10 o 
   6   7   1        5.81        2.57      1.99 o 
   7   7   1      958.85      954.07     17.42 o 
   8   7   1      250.08      269.84     11.25 o 
   9   7   1      135.32      110.86      8.72 o 
  10   7   1        3.21        7.77      6.22 o 
  11   7   1        6.74       -5.93      5.41 o 
 -11   8   1       21.32       16.15      8.44 o 
 -10   8   1       46.90       52.24     10.67 o 
  -9   8   1       15.62       12.28      6.06 o 
  -8   8   1      104.26      110.41      9.85 o 
  -7   8   1      129.64      125.33      7.62 o 
  -6   8   1       37.83       23.67      4.13 o 
  -5   8   1      163.84      180.19      6.89 o 
  -4   8   1       29.41       38.16      2.85 o 
  -3   8   1      202.50      203.69      5.90 o 
  -2   8   1     2743.16     2682.11     36.66 o 
  -1   8   1        1.31        2.37      1.71 o 
   0   8   1      235.69      216.95     10.41 o 
   1   8   1      952.85     1031.60     13.01 o 
   2   8   1        4.35        1.45      0.84 o 
   3   8   1      131.65      133.12      3.70 o 
   4   8   1      944.77      955.45     12.85 o 
   5   8   1       15.72       18.25      2.93 o 
   6   8   1      856.68      801.07     20.19 o 
   7   8   1      337.81      333.37     12.33 o 
   8   8   1        8.61        3.68      3.23 o 
   9   8   1       33.25       22.38      7.64 o 
  10   8   1      132.92      142.16     15.08 o 
  11   8   1      172.69      144.81     16.57 o 
 -11   9   1      119.64      129.08     15.99 o 
 -10   9   1       89.94       94.92     13.60 o 
  -9   9   1      677.00      629.70     19.16 o 
  -8   9   1      423.28      406.86     14.60 o 
  -7   9   1     1719.03     1625.12     32.80 o 
  -6   9   1      515.72      558.51     16.03 o 
  -5   9   1     1088.05     1040.16     40.33 o 
  -4   9   1      271.13      280.46     10.88 o 
  -3   9   1     2638.81     2619.77     41.17 o 
  -2   9   1      225.81      252.87      7.00 o 
  -1   9   1     4043.39     4139.30     85.96 o 
   0   9   1       54.61       63.42      4.27 o 
   1   9   1     1133.94     1181.54     16.37 o 
   2   9   1      101.05       98.73      2.94 o 
   3   9   1       10.04        8.38      2.00 o 
   4   9   1       82.44       78.72      5.48 o 
   5   9   1      947.68      887.47     20.90 o 
   6   9   1       47.20       42.35      5.16 o 
   7   9   1      211.25      219.35     10.26 o 
   8   9   1      276.72      282.16     12.24 o 
   9   9   1        0.07        0.43      4.06 o 
  10   9   1       57.18       58.75     11.51 o 
 -10  10   1      344.64      326.71     21.98 o 
  -9  10   1      198.53      184.93     20.90 o 
  -8  10   1      527.20      520.66     30.60 o 
  -7  10   1      537.48      499.21     16.09 o 
  -6  10   1      532.14      527.70     15.98 o 
  -5  10   1       42.68       48.47      5.27 o 
  -4  10   1      299.79      363.64      8.99 o 
  -3  10   1       35.22       37.91      3.38 o 
  -2  10   1       76.77       63.04      3.97 o 
  -1  10   1      322.45      300.08      9.77 o 
   0  10   1      286.95      279.67     13.75 o 
   1  10   1      218.30      227.99      6.12 o 
   2  10   1      686.70      656.75      8.70 o 
   3  10   1       40.92       61.99      3.96 o 
   4  10   1      308.05      244.87      9.66 o 
   5  10   1       12.74       13.61      4.98 o 
   6  10   1     1203.02     1161.79     26.37 o 
   7  10   1      298.41      283.10     24.45 o 
   8  10   1       72.48       78.79     13.31 o 
   9  10   1       25.99       30.18      5.76 o 
  10  10   1      187.50      171.14     16.98 o 
 -10  11   1        0.34        1.12      5.33 o 
  -9  11   1        5.38       11.80      4.49 o 
  -8  11   1      124.59      122.33      8.98 o 
  -7  11   1       49.18       53.47      6.32 o 
  -6  11   1      140.87      152.79      8.98 o 
  -5  11   1      552.81      531.77     22.24 o 
  -4  11   1       52.87       57.22      7.09 o 
  -3  11   1     1006.65     1022.69     17.83 o 
  -2  11   1       12.61       12.52      2.54 o 
  -1  11   1      937.26      874.02     19.29 o 
   0  11   1      225.75      235.71      6.75 o 
   1  11   1        0.15        0.65      1.48 o 
   2  11   1      631.46      629.66     13.06 o 
   3  11   1       57.79       57.14      4.09 o 
   4  11   1        0.27       -0.85      2.52 o 
   5  11   1      754.60      734.09     19.69 o 
   6  11   1       26.18       27.59      5.02 o 
   7  11   1      321.42      309.97     13.16 o 
   8  11   1       26.84       29.19      5.61 o 
   9  11   1      349.34      314.62     14.22 o 
  10  11   1       71.73       76.42     13.28 o 
  -9  12   1      153.11      143.24     10.48 o 
  -8  12   1       88.36       92.60     14.99 o 
  -7  12   1       40.71       39.65      6.17 o 
  -6  12   1     2254.31     2169.62     41.91 o 
  -5  12   1      482.60      434.69     14.80 o 
  -4  12   1      155.29      164.76     11.18 o 
  -3  12   1      700.01      699.91     14.62 o 
  -2  12   1      136.91      167.63     12.16 o 
  -1  12   1        1.89        1.49      1.90 o 
   0  12   1      366.04      378.83     12.06 o 
   1  12   1      461.87      489.62     13.99 o 
   2  12   1        1.76        1.48      2.09 o 
   3  12   1       45.04       42.17      3.92 o 
   4  12   1       74.49       67.36      6.51 o 
   5  12   1       33.04       40.86      7.78 o 
   6  12   1       24.43       31.12      5.60 o 
   7  12   1      111.23      104.90      8.60 o 
   8  12   1        3.99        4.07      3.99 o 
   9  12   1       56.21       69.25      8.16 o 
  -9  13   1       75.11       89.46     10.15 o 
  -8  13   1       84.72       86.67      8.96 o 
  -7  13   1      135.53      124.62      9.40 o 
  -6  13   1        6.96        8.48      4.05 o 
  -5  13   1      140.57      127.84      8.74 o 
  -4  13   1       12.54       16.68      3.04 o 
  -3  13   1      104.11       98.05      5.61 o 
  -2  13   1      347.53      330.44      9.68 o 
  -1  13   1       20.81       19.64      7.11 o 
   0  13   1       47.48       50.65      5.26 o 
   1  13   1      282.03      272.32     15.12 o 
   2  13   1      164.50      153.11      7.90 o 
   3  13   1      573.79      571.57     13.28 o 
   4  13   1      401.48      411.93     14.79 o 
   5  13   1        0.00       -0.15      3.13 o 
   6  13   1       65.44       67.34     15.66 o 
   7  13   1      399.33      395.88     15.81 o 
   8  13   1       41.48       45.46      7.07 o 
   9  13   1       93.26       96.78     15.47 o 
  -8  14   1       49.94       54.23      7.63 o 
  -7  14   1       12.27        7.14     12.17 o 
  -6  14   1        2.78        3.96      3.87 o 
  -5  14   1      270.51      247.55     26.30 o 
  -4  14   1      182.87      179.51     10.02 o 
  -3  14   1        4.13        3.99      2.54 o 
  -2  14   1       19.57       17.23      3.39 o 
  -1  14   1      151.42      148.61     11.51 o 
   0  14   1        5.12        5.28      3.13 o 
   1  14   1        0.52       -1.39      2.65 o 
   2  14   1        1.84        1.91      2.70 o 
   3  14   1      600.42      587.56     13.98 o 
   4  14   1      163.16      148.84     20.56 o 
   5  14   1      538.82      516.56     22.54 o 
   6  14   1     1152.55     1105.27     28.35 o 
   7  14   1        0.93        7.12      4.56 o 
   8  14   1       33.46       31.53     11.63 o 
  -8  15   1       99.69       98.36      9.75 o 
  -7  15   1        8.34       12.25      5.20 o 
  -6  15   1       95.03       92.26     12.71 o 
  -5  15   1       60.77       56.46      7.28 o 
  -4  15   1       35.56       34.58      5.84 o 
  -3  15   1      126.21      122.96      6.81 o 
  -2  15   1       98.65       95.99      6.13 o 
  -1  15   1     1041.76     1033.31     20.32 o 
   0  15   1       87.72       93.22      7.85 o 
   1  15   1       27.28       27.91      4.08 o 
   2  15   1      184.35      174.36      8.78 o 
   3  15   1        2.11        3.68      2.73 o 
   4  15   1      124.96      118.84      9.32 o 
   5  15   1     1919.85     1928.26     40.82 o 
   6  15   1      174.44      197.88     12.12 o 
   7  15   1      204.33      208.60     29.75 o 
  -7  16   1        2.08       -2.36      4.35 o 
  -6  16   1      965.85      979.08     27.45 o 
  -5  16   1       42.34       45.34      7.00 o 
  -4  16   1       39.84       45.76      6.75 o 
  -3  16   1       14.80       19.09      3.91 o 
  -2  16   1      138.32      137.07     10.28 o 
  -1  16   1       27.77       26.15      6.59 o 
   0  16   1       22.72       34.66      5.42 o 
   1  16   1      424.35      421.80     13.42 o 
   2  16   1        1.67       -1.17      2.61 o 
   3  16   1      212.32      231.53     12.19 o 
   4  16   1        7.02        7.18      7.62 o 
   5  16   1       18.37       23.55      6.01 o 
   6  16   1      107.56      101.47      9.68 o 
   7  16   1        2.53        1.91      4.62 o 
  -6  17   1        2.02        0.75      4.53 o 
  -5  17   1      217.03      236.44     21.35 o 
  -4  17   1        5.10        0.00      3.74 o 
  -3  17   1       36.24       29.72      9.38 o 
  -2  17   1      386.24      378.13     12.38 o 
  -1  17   1      264.73      272.08     10.36 o 
   0  17   1        9.41       12.87      4.35 o 
   1  17   1      653.15      672.12     16.81 o 
   2  17   1      121.92      124.62      7.60 o 
   3  17   1      420.73      405.01     17.15 o 
   4  17   1      218.83      205.73     12.50 o 
   5  17   1       21.84       17.35      5.74 o 
   6  17   1      146.48      149.61     11.62 o 
  -5  18   1      112.52       98.92     10.04 o 
  -4  18   1       14.11       21.50      6.57 o 
  -3  18   1       72.72       55.03     16.07 o 
  -2  18   1      101.92      110.84      7.41 o 
  -1  18   1       20.43       23.76      4.71 o 
   0  18   1       67.23       83.42      8.11 o 
   1  18   1      773.92      775.64     18.83 o 
   2  18   1      795.91      832.07     19.60 o 
   3  18   1        8.91       11.99      5.10 o 
   4  18   1       51.69       46.62      9.78 o 
  -3  19   1       35.82       31.60      6.70 o 
  -2  19   1      718.33      708.14     18.39 o 
  -1  19   1       73.23       71.98      6.80 o 
   0  19   1      288.25      296.02     11.78 o 
   1  19   1       37.52       42.04      5.76 o 
   2  19   1       30.45       33.83      6.96 o 
 -12   0   2      718.87      742.14     34.97 o 
 -10   0   2     2594.03     2340.04     65.55 o 
  -8   0   2      244.78      186.74     13.70 o 
  -6   0   2      229.69      189.22     13.49 o 
  -4   0   2      803.80      692.15     15.62 o 
  -2   0   2     1049.45     1137.40     14.67 o 
   0   0   2     2386.50     2525.00     31.10 o 
   2   0   2      941.26      980.95     16.61 o 
   4   0   2     7456.18     7456.47    148.67 o 
   6   0   2      604.83      652.02     15.60 o 
   8   0   2      455.02      460.07     21.30 o 
  10   0   2      587.97      571.65     27.04 o 
 -12   1   2      121.04      140.43     11.76 o 
 -11   1   2      434.32      440.94     17.64 o 
 -10   1   2      105.87       79.87      8.07 o 
  -9   1   2        1.36       -1.66      2.75 o 
  -8   1   2      572.47      529.33     26.04 o 
  -7   1   2     1865.74     1982.87     28.69 o 
  -6   1   2      326.77      391.87      8.56 o 
  -5   1   2     3306.40     3473.11     44.49 o 
  -4   1   2     1000.79     1158.15     16.34 o 
  -3   1   2     5821.66     5490.12     62.32 o 
  -2   1   2       93.29      112.07      2.40 o 
  -1   1   2     5718.45     5684.53     54.04 o 
   0   1   2     2682.62     2678.74     34.79 o 
   1   1   2      853.92      771.90      8.33 o 
   2   1   2      549.82      575.16      8.91 o 
   3   1   2     4007.85     4056.69     58.57 o 
   4   1   2       46.75       71.10      3.22 o 
   5   1   2      410.85      372.53      6.85 o 
   6   1   2      168.64      173.81      4.33 o 
   7   1   2      164.66      147.53      6.45 o 
   8   1   2      552.23      503.34     15.81 o 
   9   1   2      585.97      599.04     18.53 o 
  10   1   2       32.88       40.43      6.57 o 
  11   1   2      498.11      525.64     25.30 o 
 -12   2   2      107.32      130.76     12.33 o 
 -11   2   2      346.52      342.67     15.62 o 
 -10   2   2        4.09       -2.13      3.53 o 
  -9   2   2       80.24       93.12      7.72 o 
  -8   2   2       29.71       40.58      4.51 o 
  -7   2   2       94.76      101.01      4.84 o 
  -6   2   2      105.63       84.04      4.07 o 
  -5   2   2      285.29      261.52      6.59 o 
  -4   2   2      723.75      744.52     17.30 o 
  -3   2   2     4746.19     4910.50     56.44 o 
  -2   2   2      379.35      382.49      5.08 o 
  -1   2   2      937.64      941.45      9.90 o 
   0   2   2     1100.51     1056.85     11.02 o 
   1   2   2       12.62       11.03      0.97 o 
   2   2   2     1358.68     1366.41     17.86 o 
   3   2   2     1695.82     1749.56     19.70 o 
   4   2   2     2830.16     2919.75     36.11 o 
   5   2   2      406.79      505.22      9.93 o 
   6   2   2      190.08      186.31      4.42 o 
   7   2   2      282.00      297.62      8.21 o 
   8   2   2       63.23       52.08      6.03 o 
   9   2   2      121.04       97.07      8.02 o 
  10   2   2       89.72       87.29      8.35 o 
  11   2   2       89.69      116.74     10.22 o 
 -12   3   2        4.82        2.41      5.15 o 
 -11   3   2       17.02       13.01      5.41 o 
 -10   3   2      229.62      218.35     11.80 o 
  -9   3   2        5.14       -0.96      2.95 o 
  -8   3   2     1056.05     1010.94     18.21 o 
  -7   3   2        6.44        7.38      2.27 o 
  -6   3   2       12.47       11.82      2.29 o 
  -5   3   2       41.10       37.09      2.84 o 
  -4   3   2      219.93      210.63      8.86 o 
  -3   3   2        0.02       -1.68      1.12 o 
  -2   3   2     1327.37     1400.88     14.10 o 
  -1   3   2    11710.77    12311.83     98.94 o 
   0   3   2    32967.30    31689.37    410.21 o 
   1   3   2     1011.76      977.40     29.67 o 
   2   3   2      388.90      435.51      6.81 o 
   3   3   2      244.05      238.73      4.92 o 
   4   3   2       56.94       55.73      2.70 o 
   5   3   2      282.95      287.34     11.32 o 
   6   3   2     1875.33     1785.87     25.77 o 
   7   3   2     4024.52     3974.13     50.68 o 
   8   3   2     2196.60     2120.83     40.42 o 
   9   3   2      320.63      308.66     13.24 o 
  10   3   2      201.82      181.18     11.23 o 
  11   3   2       19.01       16.84      5.81 o 
 -12   4   2      225.61      227.26     14.15 o 
 -11   4   2      374.37      363.02     16.08 o 
 -10   4   2      103.95       96.23      8.62 o 
  -9   4   2        6.93        6.15      6.98 o 
  -8   4   2       95.38       91.63      6.89 o 
  -7   4   2        1.58        3.03      1.96 o 
  -6   4   2      265.60      295.35      7.96 o 
  -5   4   2      189.48      229.33      6.54 o 
  -4   4   2     1010.75      919.54     17.67 o 
  -3   4   2      143.61      187.18      7.74 o 
  -2   4   2      425.66      487.28      7.52 o 
  -1   4   2    24411.54    24130.41    335.43 o 
   0   4   2    21375.34    21211.05    206.17 o 
   1   4   2      298.81      289.27      4.52 o 
   2   4   2       13.77       12.46      1.35 o 
   3   4   2      139.99      175.42      4.99 o 
   4   4   2     1606.38     1644.31     20.82 o 
   5   4   2      579.39      588.17      9.90 o 
   6   4   2       37.56       41.95      3.52 o 
   7   4   2      725.83      659.05     13.68 o 
   8   4   2       29.91       32.91      3.86 o 
   9   4   2      215.31      209.41     15.70 o 
  10   4   2       91.24       77.99      8.27 o 
  11   4   2       22.90       31.91      6.81 o 
 -12   5   2        0.65       -2.14      4.69 o 
 -11   5   2      169.05      154.03     11.27 o 
 -10   5   2        0.02        4.09      3.97 o 
  -9   5   2       27.15       36.36     12.38 o 
  -8   5   2      199.31      186.99      7.71 o 
  -7   5   2      241.61      232.48      7.75 o 
  -6   5   2        7.88        5.98      2.46 o 
  -5   5   2     1041.27     1035.02     19.93 o 
  -4   5   2        0.01        2.76      1.27 o 
  -3   5   2     1759.76     1669.84     22.33 o 
  -2   5   2       52.35       77.22      2.47 o 
  -1   5   2     1087.98     1114.66     13.20 o 
   0   5   2       94.21      108.31      2.90 o 
   1   5   2     2781.05     2837.15     30.04 o 
   2   5   2       81.22       91.36      3.26 o 
   3   5   2     5280.33     5226.82     52.36 o 
   4   5   2       16.97       14.19      2.24 o 
   5   5   2      401.82      380.67      8.90 o 
   6   5   2       23.65       22.12      2.54 o 
   7   5   2       73.44       71.61      5.77 o 
   8   5   2      484.97      458.77     10.19 o 
   9   5   2       24.02       28.45      4.32 o 
  10   5   2       50.96       51.46      5.61 o 
  11   5   2      148.08      158.77     11.56 o 
 -11   6   2       21.32       15.47      7.93 o 
 -10   6   2       45.78       67.68     11.15 o 
  -9   6   2       65.82       58.80      6.03 o 
  -8   6   2      381.95      362.29     12.58 o 
  -7   6   2        0.24        1.70      2.44 o 
  -6   6   2      793.28      790.08     18.24 o 
  -5   6   2       44.85       62.86      3.12 o 
  -4   6   2      320.80      259.87      6.25 o 
  -3   6   2      164.32      188.23      3.98 o 
  -2   6   2     3702.01     3792.38     39.28 o 
  -1   6   2     2915.68     3059.86     32.82 o 
   0   6   2      977.39      925.76     10.51 o 
   1   6   2       88.02      116.41      3.27 o 
   2   6   2        0.42        7.09      1.12 o 
   3   6   2     2090.08     2268.00     25.10 o 
   4   6   2     3914.77     3913.83     40.84 o 
   5   6   2      718.20      794.54     14.31 o 
   6   6   2      736.44      705.18     13.84 o 
   7   6   2        1.82       -1.48      1.91 o 
   8   6   2      313.13      320.11     11.99 o 
   9   6   2       67.81       48.56      6.16 o 
  10   6   2      660.09      672.63     30.81 o 
  11   6   2       38.68       40.83     10.80 o 
 -11   7   2      347.91      346.37     23.11 o 
 -10   7   2       10.67        5.93      6.61 o 
  -9   7   2       18.77       23.56      4.70 o 
  -8   7   2        9.91        7.99      3.63 o 
  -7   7   2        8.14        5.72      2.98 o 
  -6   7   2      278.86      270.08     10.03 o 
  -5   7   2     1435.43     1360.46     19.76 o 
  -4   7   2       41.70       37.05      2.01 o 
  -3   7   2      509.85      495.10      9.59 o 
  -2   7   2      718.36      810.79     13.27 o 
  -1   7   2      144.08      124.11      2.87 o 
   0   7   2       77.72       54.99      2.61 o 
   1   7   2     1735.58     1694.90     19.74 o 
   2   7   2       48.60       52.33      2.21 o 
   3   7   2      107.33       73.95      2.97 o 
   4   7   2        3.62        1.07      1.99 o 
   5   7   2      382.76      338.25     14.02 o 
   6   7   2     1208.65     1177.29     21.17 o 
   7   7   2      568.09      538.40     16.06 o 
   8   7   2      107.40      106.44      6.86 o 
   9   7   2     1220.94     1158.29     41.22 o 
  10   7   2       11.88       22.85      8.64 o 
  11   7   2      380.63      367.57     23.82 o 
 -11   8   2       23.11       29.20      9.83 o 
 -10   8   2      133.40      135.11     14.63 o 
  -9   8   2      138.11      121.43      8.50 o 
  -8   8   2      257.12      297.94     11.98 o 
  -7   8   2       64.74       65.97      8.36 o 
  -6   8   2      912.67      847.58     27.68 o 
  -5   8   2       68.06       75.76      6.46 o 
  -4   8   2      299.39      281.01      7.20 o 
  -3   8   2     1653.31     1698.53     28.73 o 
  -2   8   2       90.79      129.97      4.80 o 
  -1   8   2     1179.00     1213.43     13.43 o 
   0   8   2     7167.49     7311.77     73.76 o 
   1   8   2      190.73      208.92      6.41 o 
   2   8   2      820.37      776.36      9.99 o 
   3   8   2      192.04      202.54      4.97 o 
   4   8   2       16.23       15.76      1.86 o 
   5   8   2      345.64      343.31      8.87 o 
   6   8   2      416.23      423.28     14.77 o 
   7   8   2       13.68        8.13      4.61 o 
   8   8   2        7.52        3.62      3.20 o 
   9   8   2      200.52      211.38     26.52 o 
  10   8   2       53.32       47.05     10.57 o 
 -11   9   2       17.15       25.72      9.60 o 
 -10   9   2       94.40      113.77     13.86 o 
  -9   9   2       67.69       63.45      6.97 o 
  -8   9   2      325.39      327.56     12.95 o 
  -7   9   2      725.23      671.62     18.53 o 
  -6   9   2     1342.76     1322.88     27.68 o 
  -5   9   2      976.76      994.22     16.58 o 
  -4   9   2      471.30      452.90     14.21 o 
  -3   9   2      209.59      220.25      6.65 o 
  -2   9   2       66.84       74.02      6.46 o 
  -1   9   2      105.46       91.36      3.12 o 
   0   9   2       10.80       15.93      2.12 o 
   1   9   2       23.68       29.56      2.86 o 
   2   9   2      464.42      474.22      7.34 o 
   3   9   2        0.17        0.34      1.22 o 
   4   9   2       20.70       16.59      2.27 o 
   5   9   2       28.72       15.52      5.82 o 
   6   9   2      358.04      333.34     12.49 o 
   7   9   2      346.48      363.36     14.89 o 
   8   9   2      193.96      174.47     12.96 o 
   9   9   2      139.39      144.55     11.80 o 
  10   9   2      159.72      159.28     17.05 o 
 -10  10   2      196.58      194.53     11.43 o 
  -9  10   2     1773.73     1713.74     36.52 o 
  -8  10   2      765.14      789.46     21.77 o 
  -7  10   2     2188.86     2038.09     39.32 o 
  -6  10   2      411.50      368.44     13.12 o 
  -5  10   2      783.71      787.46     19.71 o 
  -4  10   2      265.84      257.65     11.10 o 
  -3  10   2      435.12      454.16     10.36 o 
  -2  10   2      365.95      377.08      9.28 o 
  -1  10   2       13.27       18.21      2.54 o 
   0  10   2      231.70      273.01      7.39 o 
   1  10   2      298.86      317.58      7.75 o 
   2  10   2      176.33      198.48      4.55 o 
   3  10   2       23.66       33.74      3.31 o 
   4  10   2        7.35        6.08      2.47 o 
   5  10   2      120.68      135.11     12.47 o 
   6  10   2      191.02      174.34     15.68 o 
   7  10   2       24.21       21.74      4.80 o 
   8  10   2      156.08      158.08     10.06 o 
   9  10   2       40.82       34.87      6.19 o 
  10  10   2       59.51       64.10     12.41 o 
 -10  11   2        3.61        2.26      7.54 o 
  -9  11   2        1.97       -1.58      3.78 o 
  -8  11   2       20.15       26.74      5.36 o 
  -7  11   2        0.03       -3.62      5.41 o 
  -6  11   2       12.22        8.64      3.95 o 
  -5  11   2      794.19      791.05     20.35 o 
  -4  11   2      435.22      439.49     10.58 o 
  -3  11   2       26.33       33.57      3.46 o 
  -2  11   2        0.70       -1.49      1.63 o 
  -1  11   2      159.80      173.95      6.27 o 
   0  11   2       77.30       73.54      4.39 o 
   1  11   2      247.87      258.30      5.95 o 
   2  11   2       83.27       86.06      5.24 o 
   3  11   2      212.43      188.79      8.26 o 
   4  11   2        5.08        3.33      2.20 o 
   5  11   2      412.02      403.30     23.35 o 
   6  11   2       27.57       36.14      5.65 o 
   7  11   2      815.31      796.95     22.16 o 
   8  11   2        0.06        2.27      3.68 o 
   9  11   2      272.56      320.55     18.73 o 
  -9  12   2      331.81      328.99     14.72 o 
  -8  12   2      351.13      349.62     14.62 o 
  -7  12   2      612.20      565.76     18.22 o 
  -6  12   2     1172.23     1088.21     26.24 o 
  -5  12   2      160.01      163.60      9.91 o 
  -4  12   2      817.68      779.32     15.52 o 
  -3  12   2      323.66      343.93     16.43 o 
  -2  12   2      295.98      300.98      8.99 o 
  -1  12   2       26.80       26.68      3.22 o 
   0  12   2      414.87      411.98     14.30 o 
   1  12   2        0.10        0.32      4.95 o 
   2  12   2      435.53      396.17     10.49 o 
   3  12   2      117.70      118.27      5.96 o 
   4  12   2       18.33       13.97      6.04 o 
   5  12   2       39.28       37.45      5.60 o 
   6  12   2      362.27      362.28     14.40 o 
   7  12   2       41.04       41.31      6.46 o 
   8  12   2      111.07      101.81      9.01 o 
   9  12   2       16.71       31.28      9.60 o 
  -9  13   2      107.95      103.72     10.78 o 
  -8  13   2        4.47        3.69      4.28 o 
  -7  13   2      314.18      306.39     13.82 o 
  -6  13   2      161.70      156.48     12.02 o 
  -5  13   2       46.74       40.44      5.89 o 
  -4  13   2      130.46      143.17      6.67 o 
  -3  13   2       87.70       91.20      5.55 o 
  -2  13   2       10.42       18.72      3.41 o 
  -1  13   2      548.60      523.47     14.39 o 
   0  13   2      395.26      419.44     13.57 o 
   1  13   2      933.21      891.52     21.06 o 
   2  13   2      209.35      223.36      8.16 o 
   3  13   2      156.66      148.30     10.27 o 
   4  13   2       38.26       32.05      8.48 o 
   5  13   2      245.50      243.16     11.82 o 
   6  13   2       19.19       19.45      5.22 o 
   7  13   2       62.84       60.04      7.62 o 
   8  13   2       10.06        5.29      4.69 o 
  -8  14   2      203.48      243.30     17.40 o 
  -7  14   2      188.80      183.44     11.41 o 
  -6  14   2      130.19      118.71      9.22 o 
  -5  14   2       61.09       72.33      7.45 o 
  -4  14   2        3.57        2.36      3.29 o 
  -3  14   2       50.20       53.88      4.80 o 
  -2  14   2     1052.87     1090.17     20.47 o 
  -1  14   2        3.97        1.28      2.58 o 
   0  14   2       30.52       41.48      5.23 o 
   1  14   2      761.80      723.27     19.15 o 
   2  14   2      313.67      317.64     20.73 o 
   3  14   2        9.62        9.06      3.11 o 
   4  14   2      135.32      103.30      8.44 o 
   5  14   2       18.55       21.29      5.36 o 
   6  14   2      213.62      208.08     11.94 o 
   7  14   2       30.62       29.02      6.29 o 
   8  14   2       68.86       71.89     11.91 o 
  -8  15   2       20.18       10.43      9.01 o 
  -7  15   2        0.03        5.41      4.56 o 
  -6  15   2        5.87        0.48      8.01 o 
  -5  15   2      101.30       94.95      8.51 o 
  -4  15   2        0.18        2.03      3.65 o 
  -3  15   2       46.84       48.04      4.89 o 
  -2  15   2      426.49      421.20     12.12 o 
  -1  15   2       98.82      101.59      6.34 o 
   0  15   2      286.29      269.49     22.16 o 
   1  15   2      340.07      370.42     11.48 o 
   2  15   2     1017.59     1005.72     20.23 o 
   3  15   2      239.74      260.78     10.39 o 
   4  15   2       12.89        6.88      7.98 o 
   5  15   2      337.09      351.11     15.28 o 
   6  15   2       92.30       93.65      9.17 o 
   7  15   2      574.39      563.18     20.50 o 
  -7  16   2      231.26      242.63     13.73 o 
  -6  16   2        2.21        3.77      4.34 o 
  -5  16   2       26.77       37.72      6.67 o 
  -4  16   2      100.13       84.96      8.32 o 
  -3  16   2       45.70       49.75      5.08 o 
  -2  16   2       59.81       64.69      5.65 o 
  -1  16   2       80.98       77.93      6.06 o 
   0  16   2        4.39        6.95      3.79 o 
   1  16   2      477.86      493.55     13.79 o 
   2  16   2      406.63      405.80     12.46 o 
   3  16   2      368.55      320.04     14.57 o 
   4  16   2       56.29       58.03      7.58 o 
   5  16   2      266.32      255.58     13.49 o 
   6  16   2      927.52      925.93     27.12 o 
  -6  17   2        0.00        7.95      4.90 o 
  -5  17   2        1.62        0.99      5.14 o 
  -4  17   2        2.47        2.67      4.06 o 
  -3  17   2      343.33      343.34     15.13 o 
  -2  17   2       30.90       30.28      6.17 o 
  -1  17   2       26.61       34.22      4.82 o 
   0  17   2       57.21       55.80      6.76 o 
   1  17   2       20.29       20.94      4.37 o 
   2  17   2       81.17       87.01      7.10 o 
   3  17   2       68.69       67.42     12.17 o 
   4  17   2      301.34      293.92     20.47 o 
   5  17   2      236.32      218.77     13.36 o 
  -4  18   2        0.74        0.70      4.15 o 
  -3  18   2       13.77       13.97      5.38 o 
  -2  18   2       95.21       83.71      8.59 o 
  -1  18   2      234.60      257.44     11.82 o 
   0  18   2      106.75      135.71      9.73 o 
   1  18   2       95.01      105.30      7.52 o 
   2  18   2        2.91        3.93      3.62 o 
   3  18   2       20.05       20.40      6.30 o 
   4  18   2       67.78       82.79      9.37 o 
  -2  19   2       18.49       21.39      4.85 o 
  -1  19   2      137.77      143.62      8.72 o 
   0  19   2        9.79       11.13      4.09 o 
   1  19   2       56.87       60.05     10.49 o 
   2  19   2       23.44       26.33      7.30 o 
 -11   0   3       52.97       50.28     10.83 o 
  -9   0   3      582.24      500.71     23.59 o 
  -7   0   3        0.17        5.16      4.06 o 
  -5   0   3      564.31      719.66     14.56 o 
  -3   0   3      379.39      273.39      7.28 o 
  -1   0   3     2155.36     2213.89     35.03 o 
   1   0   3     6583.41     6500.38     91.39 o 
   3   0   3     2639.50     2754.37     42.31 o 
   5   0   3      321.85      392.00     15.53 o 
   7   0   3     6552.75     6178.42    131.91 o 
   9   0   3      358.95      416.40     21.59 o 
  11   0   3       77.70       75.45     12.47 o 
 -12   1   3      226.28      217.21     14.79 o 
 -11   1   3       84.96       97.37      9.28 o 
 -10   1   3      580.01      561.43     18.83 o 
  -9   1   3      612.20      538.82     17.34 o 
  -8   1   3     1204.63     1133.03     25.75 o 
  -7   1   3      346.69      349.35      9.33 o 
  -6   1   3       15.72       23.19      2.56 o 
  -5   1   3      758.40      811.73     13.39 o 
  -4   1   3     1965.41     2087.03     21.08 o 
  -3   1   3       85.58       97.64      2.67 o 
  -2   1   3      302.04      293.77      4.13 o 
  -1   1   3     1762.22     1662.76     18.69 o 
   0   1   3      316.34      370.92      6.16 o 
   1   1   3     6451.13     6433.23     53.17 o 
   2   1   3     1739.49     1657.59     18.63 o 
   3   1   3      544.00      486.56      8.87 o 
   4   1   3     1458.77     1548.30     21.97 o 
   5   1   3        1.85        3.87      1.62 o 
   6   1   3      836.44      867.07     12.39 o 
   7   1   3     1059.77     1054.44     18.76 o 
   8   1   3      118.65      112.34      7.98 o 
   9   1   3       18.02       17.73      4.94 o 
  10   1   3        0.84        5.39      4.47 o 
  11   1   3       85.16      129.71     16.31 o 
 -12   2   3        6.76       15.90      5.97 o 
 -11   2   3        9.27       13.47      5.07 o 
 -10   2   3       74.72       57.06      7.28 o 
  -9   2   3       14.20       15.08      4.39 o 
  -8   2   3     3262.53     3265.25     43.49 o 
  -7   2   3       45.55       49.99      3.77 o 
  -6   2   3       83.65       78.33      4.13 o 
  -5   2   3      119.70      121.81      4.88 o 
  -4   2   3      147.78      236.67      5.80 o 
  -3   2   3       59.70       77.21      2.45 o 
  -2   2   3     7389.96     7554.07     61.95 o 
  -1   2   3       49.06       50.03      1.59 o 
   0   2   3       82.06       69.45      2.22 o 
   1   2   3       65.65       87.34      3.05 o 
   2   2   3     3003.96     2952.98     28.30 o 
   3   2   3      148.82      183.70      5.01 o 
   4   2   3     2756.87     2978.90     37.90 o 
   5   2   3        0.30        1.67      1.34 o 
   6   2   3     1053.04     1024.21     17.11 o 
   7   2   3      944.71      985.81     17.34 o 
   8   2   3     1891.50     1977.44     38.42 o 
   9   2   3       63.17       76.40     12.60 o 
  10   2   3      380.29      398.61     15.94 o 
  11   2   3      322.33      336.07     12.69 o 
 -12   3   3       21.62       25.32      6.62 o 
 -11   3   3      317.32      329.27     27.09 o 
 -10   3   3      114.07      114.01      9.67 o 
  -9   3   3      135.87      122.97      8.66 o 
  -8   3   3        0.94        1.87      2.21 o 
  -7   3   3     1704.43     1659.84     25.10 o 
  -6   3   3      595.59      650.85     12.62 o 
  -5   3   3       15.15       25.05      2.54 o 
  -4   3   3      161.98      203.30      6.80 o 
  -3   3   3      472.75      438.76      6.33 o 
  -2   3   3      999.63      932.31      9.72 o 
  -1   3   3     9603.05     9509.62     77.27 o 
   0   3   3      856.86      908.12     10.49 o 
   1   3   3     2049.78     1951.81     19.50 o 
   2   3   3     2474.29     2694.28     32.40 o 
   3   3   3      431.21      495.38      9.18 o 
   4   3   3        0.07        4.21      4.37 o 
   5   3   3        7.21       26.30      2.36 o 
   6   3   3        0.94       -0.20      1.48 o 
   7   3   3     1075.59     1047.59     16.11 o 
   8   3   3       19.57       21.77      5.34 o 
   9   3   3      247.13      241.02      9.57 o 
  10   3   3      108.94      112.57      7.51 o 
  11   3   3       49.85       53.88      7.06 o 
 -12   4   3      157.55      150.42     12.08 o 
 -11   4   3        0.06        4.61      4.61 o 
 -10   4   3      618.46      595.87     19.74 o 
  -9   4   3       10.48        9.47      3.97 o 
  -8   4   3      138.66      137.79      6.38 o 
  -7   4   3        0.70        0.75      1.96 o 
  -6   4   3     3744.10     3789.79     54.07 o 
  -5   4   3       46.09       65.06      4.50 o 
  -4   4   3     1185.48     1120.03     30.55 o 
  -3   4   3     4253.14     4318.53     40.10 o 
  -2   4   3      128.32       77.64      2.17 o 
  -1   4   3      641.79      687.32      7.62 o 
   0   4   3    19600.78    19244.02    384.14 o 
   1   4   3        7.57        6.43      1.23 o 
   2   4   3      377.33      354.41     19.71 o 
   3   4   3        4.33        3.82      1.54 o 
   4   4   3     1122.79     1101.69     17.09 o 
   5   4   3      297.01      306.75      6.98 o 
   6   4   3      906.70      886.28     13.93 o 
   7   4   3       72.14       75.36      4.27 o 
   8   4   3       20.45       14.31      2.68 o 
   9   4   3       21.28       12.25      3.60 o 
  10   4   3      672.45      670.57     17.27 o 
  11   4   3       22.34       35.19      6.16 o 
 -12   5   3      125.55      150.41     17.15 o 
 -11   5   3       24.50        7.64      6.80 o 
 -10   5   3       27.97       30.64      6.09 o 
  -9   5   3      157.37      166.22      7.59 o 
  -8   5   3      324.67      319.93     11.54 o 
  -7   5   3     1448.15     1448.80     28.27 o 
  -6   5   3       83.44       88.05      5.79 o 
  -5   5   3      656.79      620.49     22.98 o 
  -4   5   3      128.78      143.62      4.70 o 
  -3   5   3       60.21       45.99      2.79 o 
  -2   5   3      333.71      409.00      5.85 o 
  -1   5   3      617.13      681.15      8.54 o 
   0   5   3      540.89      533.40      9.17 o 
   1   5   3       49.54       80.03      2.59 o 
   2   5   3      122.84      152.68      3.67 o 
   3   5   3     2912.58     2895.03     41.00 o 
   4   5   3        0.08        6.68      1.85 o 
   5   5   3       33.74       26.91      2.97 o 
   6   5   3      542.51      527.54     10.25 o 
   7   5   3       85.66       93.88      4.73 o 
   8   5   3      366.25      350.43      9.02 o 
   9   5   3      424.91      429.39     16.28 o 
  10   5   3        2.42        1.24      3.63 o 
  11   5   3       32.18       54.33     14.25 o 
 -11   6   3       17.99       13.96      8.12 o 
 -10   6   3       82.09       95.72     12.63 o 
  -9   6   3       21.37       25.20      5.32 o 
  -8   6   3       12.75       12.19      3.80 o 
  -7   6   3      449.92      481.32     14.18 o 
  -6   6   3        0.90       -1.35      2.07 o 
  -5   6   3       22.25       20.60      3.37 o 
  -4   6   3     2847.34     2955.28     40.78 o 
  -3   6   3       98.73      129.62      3.08 o 
  -2   6   3      776.68      809.94     15.71 o 
  -1   6   3    10069.70    10768.61    104.58 o 
   0   6   3      253.45      228.80      4.47 o 
   1   6   3      400.10      499.96      7.28 o 
   2   6   3       72.50       99.83      3.07 o 
   3   6   3        0.04        0.92      1.14 o 
   4   6   3     1088.17     1081.60     17.67 o 
   5   6   3      802.56      768.00     14.46 o 
   6   6   3      406.40      385.78     11.82 o 
   7   6   3       75.73       88.69      5.30 o 
   8   6   3        4.42        4.38      2.62 o 
   9   6   3      102.84      117.90      8.84 o 
  10   6   3       39.29       33.87      9.57 o 
  11   6   3       83.37       83.86     13.63 o 
 -11   7   3      246.75      256.61     19.92 o 
 -10   7   3      115.52       97.24     12.73 o 
  -9   7   3       82.84       96.31      7.73 o 
  -8   7   3      204.64      201.79     15.87 o 
  -7   7   3      349.67      368.66     12.66 o 
  -6   7   3     1536.12     1539.50     43.01 o 
  -5   7   3        0.20        0.61      1.26 o 
  -4   7   3      513.44      527.86      8.55 o 
  -3   7   3      500.71      528.56      7.59 o 
  -2   7   3       57.04       52.47      2.94 o 
  -1   7   3     1046.59     1048.27     11.23 o 
   0   7   3      669.43      677.45      9.03 o 
   1   7   3       22.71       18.52      1.65 o 
   2   7   3     1262.29     1289.23     14.90 o 
   3   7   3      155.08      164.73      4.61 o 
   4   7   3      530.58      591.82     11.91 o 
   5   7   3      318.59      339.60      9.02 o 
   6   7   3      489.64      464.03     11.30 o 
   7   7   3       22.94       23.50      3.76 o 
   8   7   3        3.55        1.42      2.50 o 
   9   7   3      387.36      396.77     22.66 o 
  10   7   3       74.98       69.23     11.99 o 
 -11   8   3        1.64       -4.22      5.64 o 
 -10   8   3       60.91       49.18     10.47 o 
  -9   8   3      268.32      267.62     12.12 o 
  -8   8   3      585.12      549.49     16.73 o 
  -7   8   3     1746.76     1688.80     33.25 o 
  -6   8   3     3926.57     3705.67     59.60 o 
  -5   8   3       11.59       17.12      2.51 o 
  -4   8   3       11.87        4.55      1.84 o 
  -3   8   3     1011.10     1002.06     16.32 o 
  -2   8   3      803.21      936.65     21.25 o 
  -1   8   3     4833.15     5163.17     47.89 o 
   0   8   3      569.73      541.18     14.48 o 
   1   8   3      483.48      493.22      8.28 o 
   2   8   3      827.40      845.07     11.16 o 
   3   8   3      321.25      327.82      7.60 o 
   4   8   3      261.30      250.39      6.05 o 
   5   8   3      289.75      303.00      9.92 o 
   6   8   3      196.00      174.92      6.92 o 
   7   8   3      333.29      332.75     12.72 o 
   8   8   3       44.72       43.93      5.98 o 
   9   8   3       15.05       20.82      8.12 o 
  10   8   3        6.80       12.67      7.51 o 
 -11   9   3       58.72       75.58     13.21 o 
 -10   9   3        6.12        1.51      5.64 o 
  -9   9   3        1.09        0.80      3.51 o 
  -8   9   3       74.24       88.49     12.47 o 
  -7   9   3       20.74       20.57      8.67 o 
  -6   9   3      257.13      233.64     10.93 o 
  -5   9   3      298.68      290.36      8.01 o 
  -4   9   3      203.98      195.81      7.01 o 
  -3   9   3       81.00       78.79      5.13 o 
  -2   9   3      279.25      270.29      5.88 o 
  -1   9   3     2053.19     2106.40     21.99 o 
   0   9   3       17.17       20.83      1.79 o 
   1   9   3      423.51      399.25      6.75 o 
   2   9   3      363.67      368.23      6.70 o 
   3   9   3      243.27      232.51      5.93 o 
   4   9   3      690.05      681.04     15.69 o 
   5   9   3      646.98      652.77     13.65 o 
   6   9   3      275.04      283.13     17.82 o 
   7   9   3        1.21        0.94      4.09 o 
   8   9   3      213.30      207.59     25.43 o 
   9   9   3       78.69       66.65      7.52 o 
  10   9   3      423.58      565.20     29.75 o 
 -10  10   3      774.72      820.01     41.75 o 
  -9  10   3       54.37       48.98      6.83 o 
  -8  10   3     1394.77     1455.52     32.05 o 
  -7  10   3      283.26      264.37     11.54 o 
  -6  10   3       50.79       40.36      5.39 o 
  -5  10   3       52.22       50.47      9.19 o 
  -4  10   3      231.76      229.17      7.31 o 
  -3  10   3       20.48       24.37      3.02 o 
  -2  10   3     2002.64     1984.79     28.88 o 
  -1  10   3      565.16      606.38     10.60 o 
   0  10   3       18.45       18.67      1.81 o 
   1  10   3      117.01      122.09      4.35 o 
   2  10   3     1549.56     1601.57     18.51 o 
   3  10   3       47.73       51.46      3.20 o 
   4  10   3     2198.96     2154.19     30.82 o 
   5  10   3       85.59       83.83      9.52 o 
   6  10   3       13.85        6.19      3.86 o 
   7  10   3      491.14      501.60     16.87 o 
   8  10   3      990.20      948.56     25.10 o 
   9  10   3      118.36      122.36      9.71 o 
 -10  11   3        0.01        6.61      4.68 o 
  -9  11   3      259.69      242.38     12.76 o 
  -8  11   3      146.80      132.85     10.60 o 
  -7  11   3        9.60       13.58      4.14 o 
  -6  11   3      283.54      297.17     12.19 o 
  -5  11   3     1734.84     1672.24     33.34 o 
  -4  11   3      211.54      217.34      7.96 o 
  -3  11   3       26.05       27.54      3.31 o 
  -2  11   3       21.26       28.53      2.91 o 
  -1  11   3      124.44      129.43      6.75 o 
   0  11   3       22.57       23.61      3.00 o 
   1  11   3      696.64      678.89      9.89 o 
   2  11   3      421.12      414.69     10.51 o 
   3  11   3        5.40        1.67      2.16 o 
   4  11   3        0.06        1.52      3.66 o 
   5  11   3       60.59       61.61      6.53 o 
   6  11   3      634.57      599.54     18.53 o 
   7  11   3       54.06       54.10      9.48 o 
   8  11   3       67.77       68.57     11.46 o 
   9  11   3      184.64      193.23     14.58 o 
  -9  12   3      171.81      157.17     10.96 o 
  -8  12   3       43.02       42.85      6.56 o 
  -7  12   3       22.06       20.97      5.05 o 
  -6  12   3       41.29       44.28      7.74 o 
  -5  12   3       16.04       15.64      4.48 o 
  -4  12   3       40.19       42.06      4.06 o 
  -3  12   3        0.12       -2.38      2.07 o 
  -2  12   3      426.61      441.57      9.70 o 
  -1  12   3       29.00       31.27      3.57 o 
   0  12   3      519.87      508.40     13.17 o 
   1  12   3      143.11      156.40      8.10 o 
   2  12   3      169.49      165.97      6.99 o 
   3  12   3       16.69       16.24      3.21 o 
   4  12   3      724.88      695.97     20.03 o 
   5  12   3      641.96      606.70     18.65 o 
   6  12   3      975.67      943.61     24.99 o 
   7  12   3      526.58      473.04     17.36 o 
   8  12   3       19.68       27.32      6.17 o 
   9  12   3        6.89        2.05      4.74 o 
  -9  13   3       61.07       77.07      9.80 o 
  -8  13   3      162.20      150.67     12.52 o 
  -7  13   3      388.56      348.78     14.53 o 
  -6  13   3      213.48      218.84     11.36 o 
  -5  13   3       71.43       54.61      6.37 o 
  -4  13   3       94.73       97.73      5.78 o 
  -3  13   3     1373.83     1413.04     20.98 o 
  -2  13   3       22.57       24.50      3.32 o 
  -1  13   3       98.93       91.71      4.74 o 
   0  13   3      173.68      167.27      8.74 o 
   1  13   3      846.68      864.60     21.13 o 
   2  13   3      245.82      242.56      8.75 o 
   3  13   3       87.95       90.36      5.76 o 
   4  13   3        7.96       -0.34      3.12 o 
   5  13   3      216.91      182.32     14.12 o 
   6  13   3       19.40       26.82      5.60 o 
   7  13   3       30.10       42.08      6.82 o 
   8  13   3        2.60        3.10      5.87 o 
  -8  14   3       62.15       47.64      7.52 o 
  -7  14   3        0.02        2.55      4.96 o 
  -6  14   3      406.45      394.92     15.59 o 
  -5  14   3      109.79      109.94     14.60 o 
  -4  14   3      168.86      161.38     22.85 o 
  -3  14   3       33.46       41.03      6.64 o 
  -2  14   3      204.80      214.03      7.16 o 
  -1  14   3       63.50       54.69      4.94 o 
   0  14   3      117.16      117.70      7.87 o 
   1  14   3      897.71      907.12     18.68 o 
   2  14   3        0.46       -1.01      2.42 o 
   3  14   3       53.65       52.36      4.93 o 
   4  14   3        0.16       -3.67      3.31 o 
   5  14   3      339.68      333.72     14.55 o 
   6  14   3        6.54        4.85      4.52 o 
   7  14   3       14.92       21.66      5.86 o 
  -7  15   3       59.94       59.91      8.22 o 
  -6  15   3        8.59        7.39      4.32 o 
  -5  15   3       37.30       24.75      5.57 o 
  -4  15   3      240.21      224.05     11.18 o 
  -3  15   3        1.62        4.04      2.97 o 
  -2  15   3       37.29       41.38      4.81 o 
  -1  15   3       38.05       41.38      4.68 o 
   0  15   3      286.01      293.74     12.26 o 
   1  15   3       90.11       84.16      6.21 o 
   2  15   3     1020.98     1026.30     20.84 o 
   3  15   3      137.55      146.11     31.46 o 
   4  15   3       77.62       83.59      9.06 o 
   5  15   3      276.61      240.01     14.04 o 
   6  15   3       86.62       81.80      9.05 o 
   7  15   3       10.21        8.82      5.11 o 
  -7  16   3        0.58        1.06      4.58 o 
  -6  16   3      118.36      126.74     10.26 o 
  -5  16   3       30.79       27.07      6.98 o 
  -4  16   3      173.93      153.97     10.36 o 
  -3  16   3      157.64      151.26      7.94 o 
  -2  16   3     1607.55     1631.39     43.67 o 
  -1  16   3      441.59      445.31     15.32 o 
   0  16   3     1006.10      931.88     49.94 o 
   1  16   3      253.84      226.26      9.42 o 
   2  16   3      180.07      168.17      8.47 o 
   3  16   3      513.50      494.33     18.30 o 
   4  16   3       31.64       24.28      6.04 o 
   5  16   3       51.80       54.98      7.98 o 
   6  16   3      416.82      425.38     18.13 o 
  -5  17   3       22.48       30.60      7.27 o 
  -4  17   3      184.28      157.44     10.86 o 
  -3  17   3       77.67      108.32      9.33 o 
  -2  17   3       71.82       82.22      6.58 o 
  -1  17   3        5.25        6.29      4.23 o 
   0  17   3      127.55      127.42      9.33 o 
   1  17   3        0.15       -3.15      2.89 o 
   2  17   3      178.44      163.86      9.82 o 
   3  17   3        5.36        8.79      4.82 o 
   4  17   3      182.67      188.78     12.45 o 
   5  17   3       31.85       24.26      6.51 o 
  -4  18   3       19.85       24.28     10.14 o 
  -3  18   3       95.78       93.15     13.05 o 
  -2  18   3      246.29      273.02     11.01 o 
  -1  18   3      422.98      387.84     13.27 o 
   0  18   3       24.05       16.41      4.38 o 
   1  18   3        6.76        2.97      3.34 o 
   2  18   3      463.34      480.35     18.98 o 
   3  18   3       90.05       77.79      9.29 o 
  -1  19   3       71.43       80.71      7.05 o 
   0  19   3       46.24       56.82      5.64 o 
   1  19   3       26.64       32.05      5.50 o 
 -12   0   4        2.89        5.45      7.35 o 
 -10   0   4      319.23      275.46     18.40 o 
  -8   0   4     1923.77     1810.32     50.28 o 
  -6   0   4     2441.02     2425.00     57.69 o 
  -4   0   4       18.77       12.81      2.36 o 
  -2   0   4      387.87      318.62      8.67 o 
   0   0   4     7578.54     7312.90     86.32 o 
   2   0   4       21.14       33.89      2.62 o 
   4   0   4      106.52       79.47      8.38 o 
   6   0   4        1.34        2.87      2.62 o 
   8   0   4      390.12      358.97     13.65 o 
  10   0   4      235.42      227.61     12.33 o 
 -12   1   4        0.72        5.32      5.05 o 
 -11   1   4      534.97      516.04     28.46 o 
 -10   1   4       98.96       85.58     10.06 o 
  -9   1   4      103.65       98.23      7.94 o 
  -8   1   4      559.44      523.20     16.09 o 
  -7   1   4      571.54      590.56     12.25 o 
  -6   1   4       36.27       31.45      4.39 o 
  -5   1   4      589.66      534.38      9.12 o 
  -4   1   4        1.20       -1.07      0.92 o 
  -3   1   4     3125.95     3078.54     27.55 o 
  -2   1   4      661.14      645.32      8.36 o 
  -1   1   4     1093.30     1045.30     13.94 o 
   0   1   4      346.65      379.59      5.62 o 
   1   1   4      320.51      272.95      5.81 o 
   2   1   4      220.24      228.57      4.29 o 
   3   1   4      564.22      580.28      9.08 o 
   4   1   4      188.99      215.13      5.50 o 
   5   1   4     1618.82     1499.18     19.98 o 
   6   1   4     1349.64     1320.52     20.65 o 
   7   1   4     2202.96     2207.03     27.68 o 
   8   1   4     1415.91     1426.36     25.13 o 
   9   1   4      734.79      709.74     17.06 o 
  10   1   4       36.37       36.09      5.19 o 
  11   1   4      263.38      307.22     10.72 o 
 -12   2   4       13.60       11.60      5.74 o 
 -11   2   4        0.05        2.82      8.96 o 
 -10   2   4      139.20      140.14     24.19 o 
  -9   2   4      610.29      631.51     19.01 o 
  -8   2   4      608.69      610.75     21.71 o 
  -7   2   4       36.77       30.49      3.27 o 
  -6   2   4        3.36        8.14      1.97 o 
  -5   2   4       43.52       31.01      4.00 o 
  -4   2   4      592.64      628.86      8.03 o 
  -3   2   4     1430.83     1431.28     14.48 o 
  -2   2   4      191.48      178.07      3.39 o 
  -1   2   4      207.77      200.97      3.55 o 
   0   2   4       64.46       63.63      3.72 o 
   1   2   4        4.08       24.59      5.28 o 
   2   2   4     3196.35     3397.43     32.60 o 
   3   2   4     3669.35     3815.15     40.53 o 
   4   2   4     1426.10     1513.39     19.30 o 
   5   2   4      221.90      219.57      6.92 o 
   6   2   4        4.31        4.09      1.83 o 
   7   2   4        5.52        2.48      1.96 o 
   8   2   4       86.07       93.87      6.15 o 
   9   2   4      418.98      445.52     13.25 o 
  10   2   4        3.39        2.30      3.27 o 
  11   2   4      522.12      567.34     16.91 o 
 -12   3   4       34.49       42.08     11.38 o 
 -11   3   4        1.41        6.28      4.48 o 
 -10   3   4       69.49       61.44      9.27 o 
  -9   3   4      405.65      347.95     13.75 o 
  -8   3   4      105.34      111.57      5.84 o 
  -7   3   4      714.43      697.95     15.55 o 
  -6   3   4       33.79       36.14      3.30 o 
  -5   3   4        2.41        1.77      1.50 o 
  -4   3   4       68.35       70.74      2.74 o 
  -3   3   4      139.32      150.63      3.38 o 
  -2   3   4      581.33      696.39      8.16 o 
  -1   3   4     6601.86     6809.70     56.54 o 
   0   3   4      335.44      317.88      5.54 o 
   1   3   4       47.15       66.79      2.80 o 
   2   3   4      198.84      210.82      5.05 o 
   3   3   4       37.88       37.76      2.37 o 
   4   3   4     1393.49     1381.55     21.27 o 
   5   3   4       18.29       26.34      2.55 o 
   6   3   4       39.96       45.05      3.33 o 
   7   3   4      110.62      118.64      5.67 o 
   8   3   4      184.40      170.59      7.73 o 
   9   3   4        1.50        6.27      3.33 o 
  10   3   4      166.17      177.36      9.32 o 
  11   3   4        0.07       -0.25      3.83 o 
 -12   4   4       83.08      103.43     10.53 o 
 -11   4   4       11.94       10.94      5.85 o 
 -10   4   4      139.78      140.09      9.93 o 
  -9   4   4      281.41      275.49     12.33 o 
  -8   4   4      799.06      838.31     27.95 o 
  -7   4   4     1228.11     1136.18     19.65 o 
  -6   4   4     2182.27     2213.38     37.65 o 
  -5   4   4     1081.03     1199.25     18.93 o 
  -4   4   4       14.90       21.45      1.79 o 
  -3   4   4      310.17      403.75      5.98 o 
  -2   4   4       46.71       35.79      1.73 o 
  -1   4   4     1058.02     1184.33     12.12 o 
   0   4   4     1458.21     1444.78     16.09 o 
   1   4   4      260.20      213.77      4.40 o 
   2   4   4      207.16      230.88      5.42 o 
   3   4   4      601.93      627.10     11.88 o 
   4   4   4      108.17      120.99      4.27 o 
   5   4   4      788.46      734.36     12.08 o 
   6   4   4       57.67       58.99      4.14 o 
   7   4   4     1221.92     1178.40     17.99 o 
   8   4   4       94.66       96.46      6.19 o 
   9   4   4       66.30       68.68      5.98 o 
  10   4   4        0.20       -2.76      2.98 o 
  11   4   4      119.82      133.09     10.52 o 
 -11   5   4        1.74        3.71      6.86 o 
 -10   5   4      115.38       87.31     11.67 o 
  -9   5   4       23.76       26.12      4.77 o 
  -8   5   4      480.67      475.63     14.63 o 
  -7   5   4      839.03      787.67     20.21 o 
  -6   5   4      829.64      883.79     32.23 o 
  -5   5   4      487.80      458.32     19.79 o 
  -4   5   4     1225.20     1296.79     15.05 o 
  -3   5   4     1096.05     1178.18     12.67 o 
  -2   5   4      199.84      235.08      4.29 o 
  -1   5   4     1735.91     1712.93     16.57 o 
   0   5   4      266.98      315.30      6.30 o 
   1   5   4      109.28       94.78      4.25 o 
   2   5   4        2.84        1.34      1.06 o 
   3   5   4      502.78      530.33      9.39 o 
   4   5   4      485.85      497.77     10.80 o 
   5   5   4     1072.24      981.64     17.31 o 
   6   5   4       26.89       26.79      2.95 o 
   7   5   4      577.31      579.80     11.60 o 
   8   5   4       59.72       61.13      4.38 o 
   9   5   4      111.74       96.31      6.77 o 
  10   5   4       84.31       72.30      8.24 o 
 -11   6   4      173.27      180.32     17.15 o 
 -10   6   4      898.85      914.86     36.10 o 
  -9   6   4      243.94      243.59     11.12 o 
  -8   6   4      247.08      266.74     11.10 o 
  -7   6   4     2097.58     2019.15     37.02 o 
  -6   6   4     1843.07     1811.24     26.99 o 
  -5   6   4      283.00      284.93      7.63 o 
  -4   6   4       23.49       12.37      1.54 o 
  -3   6   4      258.17      254.33      4.59 o 
  -2   6   4     2280.99     2312.08     21.70 o 
  -1   6   4      498.97      552.68     11.64 o 
   0   6   4       33.10       44.64      2.88 o 
   1   6   4      515.06      584.06      8.51 o 
   2   6   4      761.85      733.65      9.28 o 
   3   6   4      799.86      754.89     14.50 o 
   4   6   4     1199.28     1175.38     21.42 o 
   5   6   4      242.95      236.62      9.04 o 
   6   6   4        6.82       10.43      2.77 o 
   7   6   4      194.94      199.22      7.84 o 
   8   6   4      154.24      164.67      7.62 o 
   9   6   4       70.30       82.08      7.90 o 
  10   6   4       86.48       96.69     13.41 o 
 -11   7   4      417.63      518.57     28.27 o 
 -10   7   4        3.28       -5.80      4.87 o 
  -9   7   4      205.40      210.70     10.78 o 
  -8   7   4      121.74      115.01      7.94 o 
  -7   7   4      956.33      839.54     20.59 o 
  -6   7   4       25.36       21.32      4.16 o 
  -5   7   4      328.41      338.13      8.42 o 
  -4   7   4      504.50      518.59      9.20 o 
  -3   7   4     2209.50     2289.30     21.84 o 
  -2   7   4     1817.86     1936.44     21.05 o 
  -1   7   4    16490.09    16842.45    162.24 o 
   0   7   4    10502.88    10860.10    108.84 o 
   1   7   4     1172.67     1108.62     12.47 o 
   2   7   4      212.33      254.42      5.55 o 
   3   7   4      372.14      362.03      6.79 o 
   4   7   4      136.78      142.75      5.85 o 
   5   7   4      746.54      706.20     14.37 o 
   6   7   4       73.27       69.20      8.67 o 
   7   7   4      380.04      385.91     14.14 o 
   8   7   4        1.86        3.11      2.79 o 
   9   7   4      154.72      155.22     15.28 o 
  10   7   4      157.79      153.31     15.92 o 
 -11   8   4      137.52      183.16     17.95 o 
 -10   8   4      413.39      424.56     24.27 o 
  -9   8   4      103.45      113.59     12.94 o 
  -8   8   4       17.41       15.19      4.29 o 
  -7   8   4     1142.01     1038.43     24.17 o 
  -6   8   4      604.48      630.63     26.07 o 
  -5   8   4        3.12        3.95      3.29 o 
  -4   8   4       12.72       14.66      3.05 o 
  -3   8   4       41.55       36.74      1.77 o 
  -2   8   4       14.28        6.22      1.24 o 
  -1   8   4     1438.52     1462.21     15.21 o 
   0   8   4       43.97       37.34      2.33 o 
   1   8   4      215.91      217.67      4.63 o 
   2   8   4      132.34      157.99      4.02 o 
   3   8   4      236.57      257.71      6.02 o 
   4   8   4      898.52      819.49     18.21 o 
   5   8   4      646.64      653.19     14.26 o 
   6   8   4      354.34      325.83      9.81 o 
   7   8   4       69.90       64.74      5.10 o 
   8   8   4      186.11      188.89     10.39 o 
   9   8   4       14.68       26.46      8.67 o 
  10   8   4      281.09      345.98     22.82 o 
 -10   9   4      204.85      221.70     13.38 o 
  -9   9   4       97.98      105.23     18.37 o 
  -8   9   4      145.48      144.88     15.91 o 
  -7   9   4      398.81      386.04     13.95 o 
  -6   9   4      113.48       97.28      7.03 o 
  -5   9   4      522.63      536.44     11.75 o 
  -4   9   4       47.15       45.52      4.19 o 
  -3   9   4      428.42      394.92      7.67 o 
  -2   9   4      107.76      116.55      4.05 o 
  -1   9   4        2.76        1.14      1.14 o 
   0   9   4       77.64       84.17      3.25 o 
   1   9   4       71.12       68.08      3.06 o 
   2   9   4      281.67      271.73      5.47 o 
   3   9   4      137.90      137.11      5.08 o 
   4   9   4      194.37      182.76      6.26 o 
   5   9   4       32.23       46.58      4.27 o 
   6   9   4      572.21      518.08     16.52 o 
   7   9   4       11.90       11.53      4.48 o 
   8   9   4      134.76      104.84     12.88 o 
   9   9   4       26.11       27.27      8.86 o 
 -10  10   4       16.46       11.17      5.03 o 
  -9  10   4       49.87       56.95      7.20 o 
  -8  10   4      112.50      114.02      8.80 o 
  -7  10   4        8.23       12.61      4.15 o 
  -6  10   4       21.66       21.51      4.47 o 
  -5  10   4       66.50       76.81      4.77 o 
  -4  10   4       49.05       60.25      5.92 o 
  -3  10   4      162.26      157.77      7.90 o 
  -2  10   4      520.35      526.60      9.16 o 
  -1  10   4      366.44      371.22      8.07 o 
   0  10   4      428.33      429.88      7.81 o 
   1  10   4      116.20      105.48      3.76 o 
   2  10   4      106.96      111.07      3.66 o 
   3  10   4       91.77      102.86      4.00 o 
   4  10   4      363.71      387.11      8.61 o 
   5  10   4      112.58      100.36      7.70 o 
   6  10   4       61.34       78.40     25.36 o 
   7  10   4        2.79       -1.96      3.30 o 
   8  10   4       24.56       22.56      5.45 o 
   9  10   4       69.83       72.85     14.12 o 
 -10  11   4       37.08       47.64      7.26 o 
  -9  11   4      580.79      570.14     19.35 o 
  -8  11   4       65.18       64.37      7.45 o 
  -7  11   4        0.69       -1.84      3.01 o 
  -6  11   4       31.38       37.07      6.96 o 
  -5  11   4        0.08        4.13      3.26 o 
  -4  11   4        0.86       -1.75      1.91 o 
  -3  11   4      162.80      159.88      5.73 o 
  -2  11   4       30.80       27.77      2.67 o 
  -1  11   4      553.43      538.83      9.45 o 
   0  11   4      432.73      422.97      9.11 o 
   1  11   4       12.91       11.98      1.84 o 
   2  11   4       56.62       59.63      2.98 o 
   3  11   4      381.86      348.33     19.58 o 
   4  11   4       99.70       88.53      7.44 o 
   5  11   4     1082.01     1010.10     25.11 o 
   6  11   4        1.25        4.04      3.81 o 
   7  11   4       29.29       30.89      5.81 o 
   8  11   4       44.91       46.96      7.02 o 
   9  11   4        5.54        6.74      4.89 o 
  -9  12   4        0.61        0.18      4.24 o 
  -8  12   4       36.90       33.70      6.35 o 
  -7  12   4        0.48        2.79      3.74 o 
  -6  12   4      193.40      204.82     10.56 o 
  -5  12   4       54.88       52.85     11.14 o 
  -4  12   4       49.33       50.43      7.59 o 
  -3  12   4      194.71      204.54      7.60 o 
  -2  12   4     1233.65     1239.86     16.71 o 
  -1  12   4      447.20      446.62      8.72 o 
   0  12   4      284.17      308.32     10.56 o 
   1  12   4     1998.43     2107.18     24.29 o 
   2  12   4      917.44      945.89     15.50 o 
   3  12   4      418.59      425.00     11.52 o 
   4  12   4      185.81      193.12     10.44 o 
   5  12   4       95.49       92.79      8.13 o 
   6  12   4       73.75       70.12      8.51 o 
   7  12   4      208.26      197.16     23.04 o 
   8  12   4       58.88       55.20      7.70 o 
  -9  13   4     1106.41     1180.45     46.43 o 
  -8  13   4     1075.34     1135.98     32.81 o 
  -7  13   4      946.04      912.63     25.00 o 
  -6  13   4        3.48        5.09      3.80 o 
  -5  13   4      433.40      427.82     15.32 o 
  -4  13   4      331.10      338.25     10.39 o 
  -3  13   4      756.69      738.04     14.75 o 
  -2  13   4      459.61      459.77     15.08 o 
  -1  13   4      575.33      587.96     10.52 o 
   0  13   4       28.08       30.07      5.12 o 
   1  13   4      441.18      458.03     12.41 o 
   2  13   4       11.47        6.70      4.64 o 
   3  13   4      745.78      742.59     16.81 o 
   4  13   4        0.00       -3.16      3.08 o 
   5  13   4      381.56      371.08     34.47 o 
   6  13   4        0.58       -2.27      3.79 o 
   7  13   4        5.54        3.22      4.20 o 
  -8  14   4       34.86       32.70      6.49 o 
  -7  14   4       10.51       12.16      8.64 o 
  -6  14   4        6.97        5.57      4.19 o 
  -5  14   4      108.32       98.71      6.91 o 
  -4  14   4       50.11       55.95      4.48 o 
  -3  14   4        0.04       -3.13      2.09 o 
  -2  14   4      127.83      132.09      6.18 o 
  -1  14   4       83.43       88.95      6.04 o 
   0  14   4       40.22       39.04      5.61 o 
   1  14   4       41.20       46.19      4.96 o 
   2  14   4      781.88      766.35     22.23 o 
   3  14   4        4.17        2.24      2.76 o 
   4  14   4      128.31      134.36     12.05 o 
   5  14   4        0.02        3.09      4.01 o 
   6  14   4      275.25      280.43     16.05 o 
   7  14   4       88.33       76.40      8.81 o 
  -7  15   4      244.72      252.67     19.53 o 
  -6  15   4       38.10       26.35      5.80 o 
  -5  15   4      412.82      442.09     15.69 o 
  -4  15   4      213.40      205.81     11.64 o 
  -3  15   4       29.74       24.56      4.09 o 
  -2  15   4        0.94        1.48      2.67 o 
  -1  15   4        9.52       10.44      5.18 o 
   0  15   4       75.97       71.82      7.13 o 
   1  15   4      603.95      616.90     15.63 o 
   2  15   4        4.79        2.53      3.88 o 
   3  15   4        0.76        0.92      6.32 o 
   4  15   4        0.07        1.26      3.84 o 
   5  15   4        5.02       10.91      4.73 o 
   6  15   4      254.78      280.04     14.63 o 
  -6  16   4        9.90        9.67      4.32 o 
  -5  16   4        8.25        6.92      4.48 o 
  -4  16   4      299.27      294.15     13.89 o 
  -3  16   4      588.18      582.49     15.32 o 
  -2  16   4       31.87       36.85      4.88 o 
  -1  16   4        1.29       -2.25      2.77 o 
   0  16   4        2.53        1.81      3.86 o 
   1  16   4       17.89       19.82      4.23 o 
   2  16   4      132.50      160.91      8.63 o 
   3  16   4       28.57       23.40      5.89 o 
   4  16   4       18.56       19.80      5.63 o 
   5  16   4       14.82        6.19     13.84 o 
  -5  17   4        6.74        8.52      4.76 o 
  -4  17   4        6.53        7.97      4.75 o 
  -3  17   4       16.55       16.21      6.63 o 
  -2  17   4       63.81       57.98      5.95 o 
  -1  17   4        4.67       10.69      3.80 o 
   0  17   4      121.09      112.71      8.06 o 
   1  17   4       88.16       82.80      8.84 o 
   2  17   4        0.57        4.08      3.59 o 
   3  17   4       44.11       41.27      7.20 o 
   4  17   4       31.63       19.54      6.06 o 
  -3  18   4        0.09        3.82      7.88 o 
  -2  18   4       61.04       58.77      6.32 o 
  -1  18   4       32.61       30.59      5.49 o 
   0  18   4       80.37       85.93      6.31 o 
   1  18   4       81.38       81.08     12.24 o 
   2  18   4        0.08       -4.36      4.00 o 
 -11   0   5      217.24      234.98     18.27 o 
  -9   0   5      369.78      349.91     19.66 o 
  -7   0   5      175.01      170.85     11.73 o 
  -5   0   5       64.59       50.47      3.58 o 
  -3   0   5     2159.26     2281.47     30.41 o 
  -1   0   5      387.24      357.88     10.22 o 
   1   0   5       34.44       53.97      2.54 o 
   3   0   5      742.70      844.27     17.09 o 
   5   0   5      108.10       89.84      5.95 o 
   7   0   5     1676.18     1620.45     33.09 o 
   9   0   5      203.88      212.58     13.18 o 
 -12   1   5       28.78       24.20     10.23 o 
 -11   1   5       11.56        1.17      4.19 o 
 -10   1   5       91.39       81.09      8.17 o 
  -9   1   5       69.95       72.11      8.11 o 
  -8   1   5       80.65       69.47      7.78 o 
  -7   1   5      175.89      159.40      8.86 o 
  -6   1   5       41.30       37.95      4.11 o 
  -5   1   5       38.72       32.33      2.32 o 
  -4   1   5      657.52      706.07      9.12 o 
  -3   1   5      551.33      559.63      8.27 o 
  -2   1   5       39.40       50.11      2.15 o 
  -1   1   5        1.97        4.70      1.35 o 
   0   1   5     1031.05     1141.34     13.92 o 
   1   1   5      439.69      448.48      6.12 o 
   2   1   5      115.45      122.11      3.19 o 
   3   1   5     2607.74     2777.43     30.97 o 
   4   1   5      628.40      678.98     16.01 o 
   5   1   5      926.89      931.78     14.52 o 
   6   1   5      369.33      374.86      8.92 o 
   7   1   5      514.31      535.35     10.93 o 
   8   1   5       20.95       28.36      3.72 o 
   9   1   5       22.87       19.30      3.65 o 
  10   1   5      245.98      267.08      9.71 o 
 -12   2   5      357.14      332.06     16.44 o 
 -11   2   5        9.56       17.90      7.33 o 
 -10   2   5      534.39      520.61     33.26 o 
  -9   2   5      216.48      219.35     11.07 o 
  -8   2   5       80.21       75.68      5.11 o 
  -7   2   5      108.49       98.39      5.19 o 
  -6   2   5       83.91       81.97      5.33 o 
  -5   2   5        8.19        7.36      1.41 o 
  -4   2   5     5819.88     5890.10     50.80 o 
  -3   2   5     2076.39     2206.70     23.34 o 
  -2   2   5     4916.80     4948.72     46.95 o 
  -1   2   5      587.16      615.59     10.19 o 
   0   2   5      954.17     1032.34     12.50 o 
   1   2   5      243.50      218.80      4.64 o 
   2   2   5     1192.52     1224.58     14.30 o 
   3   2   5      108.83       97.64      6.19 o 
   4   2   5     1394.75     1254.66     17.06 o 
   5   2   5        3.74       11.18      2.21 o 
   6   2   5      964.39      986.98     14.02 o 
   7   2   5       54.59       63.11      3.78 o 
   8   2   5        6.96        3.54      2.46 o 
   9   2   5       14.88       26.65      4.11 o 
  10   2   5      370.65      401.48     11.82 o 
 -12   3   5       56.53       61.19      8.88 o 
 -11   3   5      184.62      185.16     12.16 o 
 -10   3   5        5.70        4.61      4.10 o 
  -9   3   5       17.08       26.64      5.13 o 
  -8   3   5       38.45       33.78      5.22 o 
  -7   3   5       16.24       14.83      2.93 o 
  -6   3   5      530.17      533.85     13.42 o 
  -5   3   5        6.97        5.92      1.66 o 
  -4   3   5      240.20      234.86      4.84 o 
  -3   3   5     1043.15      990.37     11.33 o 
  -2   3   5      798.78      879.43     10.07 o 
  -1   3   5       54.99       29.40      1.57 o 
   0   3   5      124.25      118.18     10.02 o 
   1   3   5      252.64      375.16      6.54 o 
   2   3   5      343.39      359.03      7.29 o 
   3   3   5     3221.84     3065.59     33.96 o 
   4   3   5      702.18      713.14     11.63 o 
   5   3   5     1479.70     1480.33     22.99 o 
   6   3   5     1249.16     1205.49     16.20 o 
   7   3   5       37.98       35.01      3.87 o 
   8   3   5       42.06       40.70      4.65 o 
   9   3   5      199.87      196.16      8.10 o 
  10   3   5        4.09        6.73      3.51 o 
 -11   4   5      129.29       99.30     13.57 o 
 -10   4   5     1314.76     1321.34     44.61 o 
  -9   4   5      625.67      628.55     17.81 o 
  -8   4   5      434.43      428.66     13.82 o 
  -7   4   5      249.78      228.34     11.23 o 
  -6   4   5      727.53      750.21     14.56 o 
  -5   4   5       27.96       31.95      2.39 o 
  -4   4   5     2561.51     2700.39     25.70 o 
  -3   4   5      238.71      257.44      4.82 o 
  -2   4   5      400.30      373.70      5.73 o 
  -1   4   5        0.26        1.35      1.67 o 
   0   4   5      815.97      747.10     10.06 o 
   1   4   5        5.42        8.47      1.58 o 
   2   4   5      934.53      803.54     12.40 o 
   3   4   5      161.51      176.36      5.36 o 
   4   4   5      537.07      507.33     11.37 o 
   5   4   5       57.35       53.66      3.21 o 
   6   4   5      704.51      674.73     11.63 o 
   7   4   5        0.34        0.38      1.86 o 
   8   4   5      463.89      488.52     11.78 o 
   9   4   5       15.55        9.74      3.21 o 
  10   4   5      323.23      318.11     14.43 o 
 -11   5   5       89.53      115.38     14.57 o 
 -10   5   5        0.44       -2.38      5.45 o 
  -9   5   5       11.09        4.46      3.58 o 
  -8   5   5      554.29      537.07     15.90 o 
  -7   5   5     3140.01     3114.67     42.86 o 
  -6   5   5      449.76      396.95     12.76 o 
  -5   5   5      723.14      739.81     10.78 o 
  -4   5   5      223.57      257.55      5.11 o 
  -3   5   5       48.05       30.08      2.41 o 
  -2   5   5       54.52       57.10      2.32 o 
  -1   5   5      962.89      966.37     10.92 o 
   0   5   5        4.47        6.53      1.59 o 
   1   5   5       14.80       13.54      1.89 o 
   2   5   5      149.59      126.98      4.43 o 
   3   5   5      454.65      448.83      9.06 o 
   4   5   5       10.80        6.26      1.96 o 
   5   5   5      106.86       91.23      4.60 o 
   6   5   5      238.86      267.19      7.81 o 
   7   5   5      570.00      544.51     11.84 o 
   8   5   5       53.80       67.47      5.71 o 
   9   5   5       58.63       66.26      6.19 o 
  10   5   5      721.24      827.50     24.72 o 
 -11   6   5      202.33      250.00     19.24 o 
 -10   6   5      227.29      249.68     18.40 o 
  -9   6   5      886.80      914.37     23.13 o 
  -8   6   5      123.45      101.69      7.55 o 
  -7   6   5        0.31       -1.40      2.68 o 
  -6   6   5       84.52       90.12      4.93 o 
  -5   6   5        1.74        0.70      1.29 o 
  -4   6   5        0.19       -1.12      1.04 o 
  -3   6   5     1385.41     1449.43     15.43 o 
  -2   6   5        3.03        2.28      1.08 o 
  -1   6   5      317.91      350.04      5.98 o 
   0   6   5        2.46        5.86      1.58 o 
   1   6   5       10.53       17.10      1.89 o 
   2   6   5       81.57       71.33      4.04 o 
   3   6   5      189.35      188.97      6.52 o 
   4   6   5       59.95       50.02      3.45 o 
   5   6   5      586.98      558.00     11.20 o 
   6   6   5      213.87      228.89      7.34 o 
   7   6   5       40.23       48.43      4.75 o 
   8   6   5      172.46      193.96     14.93 o 
   9   6   5        5.37       16.80      5.30 o 
  10   6   5       36.77       81.96     12.99 o 
 -11   7   5        1.14        3.22      6.54 o 
 -10   7   5        1.86       -0.61      5.35 o 
  -9   7   5        8.03        8.26      4.11 o 
  -8   7   5       81.21       70.58      6.59 o 
  -7   7   5       22.75       23.63      4.43 o 
  -6   7   5      234.28      223.23      9.59 o 
  -5   7   5      947.44      956.43     14.85 o 
  -4   7   5      157.59      174.11      4.19 o 
  -3   7   5      121.90      135.77      3.80 o 
  -2   7   5      125.87      139.29      3.57 o 
  -1   7   5       68.07       84.49      3.20 o 
   0   7   5      162.94      187.28      8.08 o 
   1   7   5      130.60      138.53      4.57 o 
   2   7   5      338.38      350.94      6.38 o 
   3   7   5      277.13      258.12      6.21 o 
   4   7   5      747.57      752.90     13.17 o 
   5   7   5      663.95      632.24     12.25 o 
   6   7   5      124.58      122.17      6.44 o 
   7   7   5      200.97      220.08     13.43 o 
   8   7   5      100.72      102.13      6.57 o 
   9   7   5      298.40      335.99     21.11 o 
 -11   8   5        1.69        0.58      7.32 o 
 -10   8   5       10.57       16.69      7.99 o 
  -9   8   5      160.21      173.54     15.39 o 
  -8   8   5      340.20      374.97     13.91 o 
  -7   8   5       24.96       36.49      5.24 o 
  -6   8   5      276.89      282.73     11.11 o 
  -5   8   5      157.12      161.93      9.28 o 
  -4   8   5      152.55      160.29      5.71 o 
  -3   8   5      860.60      866.05     11.91 o 
  -2   8   5      255.30      271.63      5.73 o 
  -1   8   5     1852.24     1861.94     41.34 o 
   0   8   5      838.14      845.84     43.26 o 
   1   8   5       57.37       49.72      2.65 o 
   2   8   5      498.98      480.90      7.80 o 
   3   8   5       10.19       15.13      2.21 o 
   4   8   5      799.04      736.58     13.20 o 
   5   8   5      540.36      492.77     10.76 o 
   6   8   5      363.62      335.33     13.45 o 
   7   8   5       96.84      111.70      6.72 o 
   8   8   5       91.43       87.46      8.01 o 
   9   8   5      187.91      233.63     18.63 o 
 -10   9   5        7.29        5.55      4.59 o 
  -9   9   5        9.57        6.19      4.21 o 
  -8   9   5      314.54      299.50     12.85 o 
  -7   9   5      276.80      251.01     11.29 o 
  -6   9   5      162.56      147.58     14.13 o 
  -5   9   5      325.60      325.16      9.21 o 
  -4   9   5       27.60       28.95      2.76 o 
  -3   9   5      668.77      654.74     10.65 o 
  -2   9   5       34.02       39.84      2.39 o 
  -1   9   5        0.26       -0.70      1.12 o 
   0   9   5      440.53      435.95      7.97 o 
   1   9   5       16.41       14.75      1.90 o 
   2   9   5      150.47      154.83      4.43 o 
   3   9   5      250.42      255.84      5.77 o 
   4   9   5      773.90      768.90     13.78 o 
   5   9   5        6.41        5.98      2.29 o 
   6   9   5      300.17      262.74      9.33 o 
   7   9   5       59.65       84.53     11.39 o 
   8   9   5       18.88       25.15      5.39 o 
   9   9   5       82.28      100.20     13.73 o 
 -10  10   5       68.56       75.40      8.44 o 
  -9  10   5      129.90      132.23      9.94 o 
  -8  10   5      496.25      497.73     17.05 o 
  -7  10   5      100.62       93.22     10.46 o 
  -6  10   5      408.68      394.39     13.90 o 
  -5  10   5      116.45      112.38      5.26 o 
  -4  10   5       15.05        9.04      2.13 o 
  -3  10   5      634.05      636.16     10.74 o 
  -2  10   5     1742.38     1771.82     23.29 o 
  -1  10   5       58.76       61.64      3.42 o 
   0  10   5      593.51      608.92      9.94 o 
   1  10   5        3.11        4.96      1.63 o 
   2  10   5     1811.50     1781.83     19.38 o 
   3  10   5       29.45       24.31      2.43 o 
   4  10   5     1612.15     1607.65     22.85 o 
   5  10   5       37.14       34.79      5.79 o 
   6  10   5      128.73      141.89      9.43 o 
   7  10   5        4.14       -0.79      3.53 o 
   8  10   5      365.96      388.87     15.89 o 
  -9  11   5       54.33       69.37      8.10 o 
  -8  11   5        0.55        1.84      3.81 o 
  -7  11   5      207.71      202.80     10.81 o 
  -6  11   5      297.47      279.05     11.99 o 
  -5  11   5       27.23       37.28      3.64 o 
  -4  11   5        0.16       -0.96      1.85 o 
  -3  11   5      686.31      704.24     12.90 o 
  -2  11   5      563.73      557.77     11.35 o 
  -1  11   5     4121.93     4130.37     41.90 o 
   0  11   5      487.08      487.17     10.40 o 
   1  11   5     1570.75     1553.55     17.60 o 
   2  11   5     1101.10     1134.12     14.26 o 
   3  11   5      100.38      106.32      5.86 o 
   4  11   5       62.74       71.03      5.51 o 
   5  11   5       39.26       34.52      4.73 o 
   6  11   5        1.17        4.59      4.01 o 
   7  11   5      153.53      151.10     12.26 o 
   8  11   5       16.19       24.02      6.13 o 
  -9  12   5      249.82      271.21     13.75 o 
  -8  12   5      138.89      134.02     10.02 o 
  -7  12   5       31.79       32.95     12.31 o 
  -6  12   5      300.13      280.78     12.68 o 
  -5  12   5       26.28       36.19      5.60 o 
  -4  12   5        1.38        1.08      2.10 o 
  -3  12   5      744.42      688.87     11.90 o 
  -2  12   5     1787.95     1735.29     21.62 o 
  -1  12   5        0.41        0.01      1.75 o 
   0  12   5       20.42       17.37      3.21 o 
   1  12   5      244.72      234.72      6.51 o 
   2  12   5      106.31       97.13      6.02 o 
   3  12   5      151.26      143.96      6.08 o 
   4  12   5       40.03       40.60      4.80 o 
   5  12   5        1.55        2.61      2.87 o 
   6  12   5      337.42      321.96     20.73 o 
   7  12   5        4.51       11.37      4.91 o 
  -8  13   5      183.64      201.38     13.75 o 
  -7  13   5       96.60      108.19      9.12 o 
  -6  13   5        0.01       -0.44      2.86 o 
  -5  13   5        0.77        3.96      3.09 o 
  -4  13   5        0.67       -1.70      1.96 o 
  -3  13   5      204.58      180.63      9.05 o 
  -2  13   5       71.08       71.25      4.15 o 
  -1  13   5      769.39      737.82     12.37 o 
   0  13   5       99.84       93.49      5.00 o 
   1  13   5       20.02       23.57      5.23 o 
   2  13   5        2.72        5.14      2.98 o 
   3  13   5      131.66      123.47     11.37 o 
   4  13   5       21.64       17.20      3.90 o 
   5  13   5       11.45       13.12      3.85 o 
   6  13   5      383.75      356.69     12.54 o 
   7  13   5      211.72      208.28     10.25 o 
  -8  14   5      155.57      156.81     19.42 o 
  -7  14   5       84.02       90.09      8.80 o 
  -6  14   5      149.49      148.62     16.12 o 
  -5  14   5       23.10        8.98      3.44 o 
  -4  14   5       22.76       13.84      3.23 o 
  -3  14   5        3.73        4.16      2.56 o 
  -2  14   5      417.07      424.53     10.61 o 
  -1  14   5       19.39       25.67      4.04 o 
   0  14   5      330.07      359.19     29.39 o 
   1  14   5       31.93       36.10      6.60 o 
   2  14   5        8.63       11.36      3.43 o 
   3  14   5       53.32       49.63      6.94 o 
   4  14   5        2.22       -0.79      3.95 o 
   5  14   5        7.01       13.65      5.33 o 
   6  14   5       15.66       19.56      4.71 o 
  -7  15   5       15.36       18.43      4.79 o 
  -6  15   5      266.08      256.12     11.11 o 
  -5  15   5        0.12       -0.66      3.27 o 
  -4  15   5       21.85       11.04      3.85 o 
  -3  15   5       95.52      103.99      5.89 o 
  -2  15   5      140.11      137.22      7.55 o 
  -1  15   5      104.30      115.16      7.00 o 
   0  15   5       49.55       59.39      8.90 o 
   1  15   5       20.94       23.84      4.53 o 
   2  15   5       25.06       17.06      6.37 o 
   3  15   5      159.41      156.23     13.04 o 
   4  15   5        2.35        0.22      4.11 o 
   5  15   5      193.91      175.70     11.96 o 
  -6  16   5      356.85      317.28     43.92 o 
  -5  16   5       27.84       33.26      5.46 o 
  -4  16   5      245.67      245.04     21.96 o 
  -3  16   5       98.83      123.30      7.58 o 
  -2  16   5       67.69       67.90      6.16 o 
  -1  16   5       10.09        9.58      6.08 o 
   0  16   5        3.86       10.87      3.68 o 
   1  16   5       34.92       29.26      4.85 o 
   2  16   5      198.41      212.80      9.85 o 
   3  16   5       88.01       76.27      8.64 o 
   4  16   5       23.11       22.67      6.20 o 
  -4  17   5      166.53      160.09     11.03 o 
  -3  17   5        4.26        6.94      3.45 o 
  -2  17   5        0.01        3.91      3.39 o 
  -1  17   5      293.08      319.99     14.60 o 
   0  17   5        8.77        8.25      4.13 o 
   1  17   5      302.94      303.40     11.80 o 
   2  17   5        5.84        6.40      4.74 o 
   3  17   5        7.84        3.86      6.28 o 
  -2  18   5      130.47      149.16     11.15 o 
  -1  18   5        1.97        0.56      4.53 o 
   0  18   5       35.19       40.69      8.73 o 
   1  18   5       58.36       57.65      6.65 o 
 -10   0   6      387.57      406.41     22.40 o 
  -8   0   6      363.62      363.22     18.60 o 
  -6   0   6      575.83      564.40     12.78 o 
  -4   0   6     1450.24     1467.62     22.33 o 
  -2   0   6      670.67      824.40     18.77 o 
   0   0   6     2102.00     1932.61     35.15 o 
   2   0   6       28.44       18.36      2.09 o 
   4   0   6      708.77      702.33     16.37 o 
   6   0   6     2121.75     2140.04     39.53 o 
   8   0   6      568.94      617.87     19.23 o 
  10   0   6      157.75      156.51     17.02 o 
 -11   1   6       62.36       72.44      8.55 o 
 -10   1   6        0.59        2.36      3.85 o 
  -9   1   6      469.75      486.72     16.40 o 
  -8   1   6       25.11       29.60      5.07 o 
  -7   1   6     1621.47     1583.57     25.99 o 
  -6   1   6        2.49        2.27      1.51 o 
  -5   1   6       20.64       33.25      3.24 o 
  -4   1   6      186.59      194.91      4.97 o 
  -3   1   6      381.99      344.96      6.36 o 
  -2   1   6     1924.06     1945.62     24.88 o 
  -1   1   6     3158.13     3121.44     36.66 o 
   0   1   6      489.11      545.45      7.99 o 
   1   1   6       46.06       22.26      2.04 o 
   2   1   6     1463.02     1510.19     18.28 o 
   3   1   6      630.76      569.31     14.77 o 
   4   1   6      129.69      110.47      4.38 o 
   5   1   6        0.53       -0.65      1.64 o 
   6   1   6       67.80       70.64      4.40 o 
   7   1   6       88.04       85.33      5.09 o 
   8   1   6      352.52      357.55     10.16 o 
   9   1   6      311.18      341.00     11.94 o 
  10   1   6        0.05        3.72      4.02 o 
 -11   2   6      303.73      355.62     15.96 o 
 -10   2   6       27.69       29.79      5.75 o 
  -9   2   6       27.14       36.08      5.75 o 
  -8   2   6     2181.24     2176.66     34.16 o 
  -7   2   6     3067.58     3099.91     43.67 o 
  -6   2   6     1377.37     1373.52     18.03 o 
  -5   2   6       56.23       46.45      2.92 o 
  -4   2   6     1154.97     1164.47     14.89 o 
  -3   2   6      873.92      862.10     14.84 o 
  -2   2   6      965.33      921.27     14.29 o 
  -1   2   6     1256.14     1227.32     17.49 o 
   0   2   6       34.73       32.77      2.08 o 
   1   2   6      473.46      510.84     10.10 o 
   2   2   6     1118.55     1137.86     16.06 o 
   3   2   6     1243.42     1243.63     16.45 o 
   4   2   6      627.75      618.35     10.74 o 
   5   2   6     1109.68     1068.26     16.32 o 
   6   2   6      200.00      203.10      8.11 o 
   7   2   6        0.92        2.66      2.07 o 
   8   2   6      611.11      614.05     14.03 o 
   9   2   6       78.10       68.61      7.48 o 
  10   2   6        0.46       -1.29      3.52 o 
 -11   3   6      210.36      223.11     12.97 o 
 -10   3   6      108.38      109.75      9.06 o 
  -9   3   6      299.26      266.10     23.01 o 
  -8   3   6      175.19      164.28      7.23 o 
  -7   3   6      505.61      472.46     11.82 o 
  -6   3   6      780.95      764.42     10.99 o 
  -5   3   6       27.44       34.88      2.68 o 
  -4   3   6     1201.34     1207.99     13.96 o 
  -3   3   6        0.22       -0.60      1.04 o 
  -2   3   6      123.16      135.79      3.46 o 
  -1   3   6        3.32        1.69      1.47 o 
   0   3   6     1445.58     1520.74     17.74 o 
   1   3   6     1180.07     1228.74     15.25 o 
   2   3   6       47.40       44.86      2.93 o 
   3   3   6       80.52       82.82      4.02 o 
   4   3   6        6.11        7.30      1.93 o 
   5   3   6       15.51       10.72      2.30 o 
   6   3   6       12.46       11.81      2.33 o 
   7   3   6        0.47        1.27      2.05 o 
   8   3   6       32.49       41.87      5.89 o 
   9   3   6      120.20      141.52      8.49 o 
  10   3   6        6.83        1.58      3.72 o 
 -11   4   6       72.80       78.09     12.21 o 
 -10   4   6        0.18        4.64      5.51 o 
  -9   4   6       16.17       18.08      5.05 o 
  -8   4   6        6.93        3.96      3.01 o 
  -7   4   6      125.08      142.55     11.43 o 
  -6   4   6       29.21       32.18      2.55 o 
  -5   4   6       29.47       30.24      2.34 o 
  -4   4   6        4.54        6.82      1.46 o 
  -3   4   6      498.64      542.72      7.87 o 
  -2   4   6      209.48      196.95      4.51 o 
  -1   4   6      247.93      211.33      5.95 o 
   0   4   6      309.13      323.41      9.99 o 
   1   4   6      408.20      390.74     10.38 o 
   2   4   6        0.93        1.61      1.54 o 
   3   4   6       13.86       12.02      2.36 o 
   4   4   6      494.01      425.61     10.68 o 
   5   4   6      150.75      158.52      8.05 o 
   6   4   6     1170.23     1199.32     16.68 o 
   7   4   6     2865.68     2907.98     32.61 o 
   8   4   6      716.96      723.00     17.71 o 
   9   4   6      191.47      214.61     10.19 o 
 -11   5   6      106.59      122.95     14.57 o 
 -10   5   6       19.17       12.15      7.09 o 
  -9   5   6      135.95      144.30      9.05 o 
  -8   5   6      288.64      270.50     11.39 o 
  -7   5   6     1257.22     1168.81     20.87 o 
  -6   5   6       72.89       68.70      3.81 o 
  -5   5   6      610.82      588.26      9.03 o 
  -4   5   6     1278.75     1241.60     14.37 o 
  -3   5   6        0.17        3.03      1.24 o 
  -2   5   6      369.76      370.12      6.07 o 
  -1   5   6      465.94      477.80      6.90 o 
   0   5   6       83.47       87.52      3.32 o 
   1   5   6     1021.41     1002.67     14.93 o 
   2   5   6        0.28        0.43      1.49 o 
   3   5   6       65.97       64.90      3.79 o 
   4   5   6      772.71      798.52     15.84 o 
   5   5   6       10.09       10.39      2.55 o 
   6   5   6      329.96      335.34      9.11 o 
   7   5   6        0.10       -1.34      2.98 o 
   8   5   6      101.24       67.14      6.10 o 
   9   5   6       55.81       75.51      6.94 o 
 -11   6   6        0.01        0.74      6.86 o 
 -10   6   6       22.27       19.60      7.67 o 
  -9   6   6      395.11      379.68     14.42 o 
  -8   6   6      929.33      986.63     31.13 o 
  -7   6   6       73.73       73.49      6.30 o 
  -6   6   6       77.91       84.83      6.16 o 
  -5   6   6       17.77       19.01      2.07 o 
  -4   6   6      281.17      282.73      5.70 o 
  -3   6   6      415.38      403.62      6.75 o 
  -2   6   6     1830.50     1844.93     18.90 o 
  -1   6   6      275.11      267.07      5.07 o 
   0   6   6       65.38       68.32      2.89 o 
   1   6   6       54.08       60.38      3.45 o 
   2   6   6     2089.42     2032.00     25.97 o 
   3   6   6        6.45        4.89      2.02 o 
   4   6   6      407.92      395.65      9.24 o 
   5   6   6        0.06        5.60      2.27 o 
   6   6   6       69.73       53.14      4.33 o 
   7   6   6        4.78        3.64      2.58 o 
   8   6   6      872.69      984.86     20.69 o 
   9   6   6      116.18      134.30      8.56 o 
 -10   7   6      830.80      846.41     34.39 o 
  -9   7   6      152.83      147.61      9.63 o 
  -8   7   6        0.22       -2.46      2.95 o 
  -7   7   6      191.69      178.15     12.39 o 
  -6   7   6      132.04      127.42      6.67 o 
  -5   7   6      122.86      104.78      5.06 o 
  -4   7   6      175.08      171.49      4.49 o 
  -3   7   6      784.21      752.28     10.07 o 
  -2   7   6      228.86      213.35      4.71 o 
  -1   7   6      422.52      416.98      7.35 o 
   0   7   6     1549.09     1466.40     17.27 o 
   1   7   6     1043.07      975.59     13.46 o 
   2   7   6      537.66      454.92     29.03 o 
   3   7   6      692.14      705.00     17.17 o 
   4   7   6      575.34      566.70     11.53 o 
   5   7   6       25.52       18.42      4.58 o 
   6   7   6      108.44      109.31      5.69 o 
   7   7   6        4.84        2.44      2.57 o 
   8   7   6       25.67       23.44      3.83 o 
   9   7   6      299.66      313.43     21.17 o 
 -10   8   6      362.88      349.04     22.08 o 
  -9   8   6        8.72       13.32      4.61 o 
  -8   8   6      216.10      215.16     10.91 o 
  -7   8   6      163.23      171.53      9.48 o 
  -6   8   6     1453.45     1459.41     32.63 o 
  -5   8   6      348.70      374.26      9.38 o 
  -4   8   6      675.98      724.13     13.19 o 
  -3   8   6      450.78      439.37      7.24 o 
  -2   8   6      143.43      137.19      4.30 o 
  -1   8   6       62.23       72.00      3.30 o 
   0   8   6     2761.52     2722.63     28.61 o 
   1   8   6      896.46      917.80     14.42 o 
   2   8   6     1476.25     1386.16     17.95 o 
   3   8   6      881.60      842.86     13.10 o 
   4   8   6       90.16       78.46      6.08 o 
   5   8   6       16.66       11.35      2.72 o 
   6   8   6     1097.64     1057.81     31.14 o 
   7   8   6      118.26      116.44      6.27 o 
   8   8   6       71.71       70.84      6.54 o 
   9   8   6       43.87       60.41      8.51 o 
 -10   9   6        0.12       -2.15      3.92 o 
  -9   9   6       48.85       52.26      6.91 o 
  -8   9   6        0.86        1.65      3.74 o 
  -7   9   6       16.80       27.37      6.06 o 
  -6   9   6      206.60      218.92      9.35 o 
  -5   9   6       84.61       72.19      4.67 o 
  -4   9   6      247.35      225.36      7.11 o 
  -3   9   6      722.04      759.85     13.55 o 
  -2   9   6      498.01      548.05     10.79 o 
  -1   9   6       15.23       16.14      2.28 o 
   0   9   6      662.67      647.53     10.13 o 
   1   9   6     1007.58     1055.34     13.49 o 
   2   9   6      978.28      975.08     12.96 o 
   3   9   6      185.30      193.02      5.93 o 
   4   9   6        0.02       -0.79      1.93 o 
   5   9   6       57.12       51.04      4.30 o 
   6   9   6       37.28       35.00      4.03 o 
   7   9   6       65.75       63.74      6.20 o 
   8   9   6       74.04       93.14      7.40 o 
  -9  10   6      492.88      491.06     32.99 o 
  -8  10   6        7.11       17.28      4.92 o 
  -7  10   6       80.30       70.21      6.75 o 
  -6  10   6       43.51       47.54      5.08 o 
  -5  10   6        9.72       10.34      2.67 o 
  -4  10   6      203.98      192.11      6.03 o 
  -3  10   6       43.33       41.76      4.00 o 
  -2  10   6      877.67      897.60     13.52 o 
  -1  10   6     3205.19     3142.02     44.67 o 
   0  10   6     1439.20     1425.13     16.35 o 
   1  10   6       57.31       45.51      3.01 o 
   2  10   6      227.57      218.73      5.67 o 
   3  10   6       94.25       96.67      4.54 o 
   4  10   6      148.58      139.67      6.11 o 
   5  10   6      418.40      401.43     10.39 o 
   6  10   6        2.74        1.03      3.06 o 
   7  10   6       86.07       79.91      6.83 o 
   8  10   6       11.72       22.35      4.90 o 
  -9  11   6      155.04      166.77     11.25 o 
  -8  11   6        5.92        9.29      5.12 o 
  -7  11   6      418.73      395.81     13.04 o 
  -6  11   6        2.75        3.62      2.95 o 
  -5  11   6       24.09       35.79      3.85 o 
  -4  11   6      192.89      149.91      5.56 o 
  -3  11   6       35.43       22.40      2.76 o 
  -2  11   6      822.75      827.38     14.41 o 
  -1  11   6     1652.62     1597.04     23.25 o 
   0  11   6     1336.82     1319.23     20.18 o 
   1  11   6       43.04       41.20      3.00 o 
   2  11   6       29.81       28.00      2.70 o 
   3  11   6      161.46      169.75      5.27 o 
   4  11   6       11.98       12.54      7.12 o 
   5  11   6        3.22        0.27      2.97 o 
   6  11   6       25.56       23.36      4.49 o 
   7  11   6        5.11        5.52      3.63 o 
  -8  12   6       34.17       35.16      5.60 o 
  -7  12   6        6.86        1.70      3.38 o 
  -6  12   6      156.53      158.64     10.07 o 
  -5  12   6       19.89       29.52      5.11 o 
  -4  12   6      250.39      239.38      7.82 o 
  -3  12   6       34.94       42.73      3.55 o 
  -2  12   6       75.90       79.26      5.10 o 
  -1  12   6       49.35       51.28      4.22 o 
   0  12   6       82.13       86.70      5.03 o 
   1  12   6      531.68      548.96     10.66 o 
   2  12   6     1166.96     1139.59     16.69 o 
   3  12   6       11.89       11.64      4.43 o 
   4  12   6       63.92       53.66      5.44 o 
   5  12   6        1.73        1.13      3.03 o 
   6  12   6       22.36       19.26      6.06 o 
   7  12   6        1.68       -0.29      3.57 o 
  -8  13   6       15.19       22.36      5.11 o 
  -7  13   6      169.26      185.51      9.82 o 
  -6  13   6        0.66       -2.67      2.83 o 
  -5  13   6      229.94      264.78     10.42 o 
  -4  13   6        3.00        2.99      2.96 o 
  -3  13   6      494.59      495.29     11.90 o 
  -2  13   6       83.04       79.39      5.74 o 
  -1  13   6       87.04       96.51      5.48 o 
   0  13   6       13.49        7.43      3.70 o 
   1  13   6       77.10       76.14      6.04 o 
   2  13   6       34.30       31.02      4.52 o 
   3  13   6      258.22      290.11     16.20 o 
   4  13   6      542.12      544.48     19.07 o 
   5  13   6      233.29      245.88     10.46 o 
   6  13   6        5.27        1.01      3.52 o 
  -7  14   6        5.77       18.14      5.95 o 
  -6  14   6       36.79       46.53      7.58 o 
  -5  14   6       29.79       33.83      6.71 o 
  -4  14   6       63.32       44.54     10.22 o 
  -3  14   6       62.07       57.59      5.71 o 
  -2  14   6      895.05      950.53     17.50 o 
  -1  14   6       15.82       20.36      5.62 o 
   0  14   6        1.48        2.58      5.74 o 
   1  14   6       62.82       61.72      5.84 o 
   2  14   6      101.59      105.76      7.03 o 
   3  14   6      120.43      123.00      9.89 o 
   4  14   6      186.55      195.88     17.29 o 
   5  14   6       71.11       58.06      8.02 o 
  -6  15   6        0.10       -2.95      4.19 o 
  -4  15   6       74.52       74.24      8.44 o 
  -3  15   6       62.38       63.11      6.61 o 
  -2  15   6       25.23       24.27      5.69 o 
  -1  15   6      680.23      651.77     20.51 o 
   0  15   6        9.83        9.11      4.79 o 
   1  15   6       41.68       43.89      5.94 o 
   2  15   6       54.82       61.16     10.43 o 
   3  15   6       71.01       69.97      8.46 o 
   4  15   6       20.17       16.75      6.00 o 
  -5  16   6        4.90        9.21      5.26 o 
  -4  16   6       27.14       28.97      9.25 o 
  -3  16   6       11.59       16.27      6.22 o 
  -2  16   6       60.43       72.60     14.15 o 
  -1  16   6       42.70       39.99     15.13 o 
   0  16   6       61.74       73.36      6.76 o 
   1  16   6       18.03       25.82      4.82 o 
   2  16   6       14.76       10.42      3.94 o 
   3  16   6      114.54      130.53     10.83 o 
  -3  17   6      178.38      193.47     12.18 o 
  -2  17   6       63.30       56.26      7.83 o 
  -1  17   6        5.27        7.45      4.83 o 
   0  17   6        0.01       -3.76      3.53 o 
   1  17   6       96.57      114.25      8.19 o 
 -11   0   7        9.85       20.01      7.77 o 
  -9   0   7       94.80      104.03      8.73 o 
  -7   0   7     1880.21     1939.33     31.08 o 
  -5   0   7      125.58      127.18      5.74 o 
  -3   0   7      102.37       91.22     18.03 o 
  -1   0   7      379.82      375.79     13.21 o 
   1   0   7       20.36       23.99      4.87 o 
   3   0   7        0.02       -1.74      3.06 o 
   5   0   7      224.41      232.79     15.57 o 
   7   0   7        0.75       -3.13      4.83 o 
   9   0   7       27.82       36.29     10.31 o 
 -11   1   7       30.50       36.48      5.73 o 
 -10   1   7        3.99        3.65      3.46 o 
  -9   1   7      138.48      132.31      6.78 o 
  -8   1   7      888.77      873.65     16.38 o 
  -7   1   7     2668.78     2664.16     27.92 o 
  -6   1   7      160.84      167.47      5.98 o 
  -5   1   7      538.95      535.41      9.54 o 
  -4   1   7      676.34      709.62     12.30 o 
  -3   1   7      306.53      309.89      7.89 o 
  -2   1   7     1461.22     1453.14     20.72 o 
  -1   1   7     2207.58     2164.99     23.59 o 
   0   1   7       70.27       85.00      4.29 o 
   1   1   7      333.17      338.71      8.39 o 
   2   1   7       69.05       65.22      5.28 o 
   3   1   7       66.53       61.28      5.75 o 
   4   1   7     1014.90     1015.19     24.28 o 
   5   1   7      116.85      117.28      8.35 o 
   6   1   7       81.74       77.53      8.03 o 
   7   1   7       96.57       93.82     12.97 o 
   8   1   7       79.16       85.38      8.81 o 
   9   1   7        0.15       -0.03      4.38 o 
 -11   2   7       17.92       20.60      5.08 o 
 -10   2   7        0.09        1.28      3.34 o 
  -9   2   7       23.38       28.18      4.56 o 
  -8   2   7      711.45      699.71     16.85 o 
  -7   2   7     1371.00     1335.96     21.13 o 
  -6   2   7        5.41        6.11      1.97 o 
  -5   2   7      135.05      124.61      4.54 o 
  -4   2   7        0.90        0.15      1.36 o 
  -3   2   7      152.43      166.58      5.78 o 
  -2   2   7       78.28       78.57      4.16 o 
  -1   2   7       12.17       11.50      2.74 o 
   0   2   7       49.23       32.94      2.21 o 
   1   2   7      147.74      154.59      4.35 o 
   2   2   7      992.70      929.53     14.28 o 
   3   2   7       96.46       95.90      7.46 o 
   4   2   7      323.59      335.82      9.46 o 
   5   2   7      119.39      107.89      5.95 o 
   6   2   7      331.08      333.69     28.22 o 
   7   2   7       18.97       15.00      4.74 o 
   8   2   7      399.32      434.48     48.42 o 
   9   2   7      173.73      222.33     29.72 o 
 -11   3   7      494.17      550.44     28.10 o 
 -10   3   7        1.82        3.58      4.05 o 
  -9   3   7      701.56      755.06     18.51 o 
  -8   3   7       46.10       52.64      5.29 o 
  -7   3   7      518.38      530.34     19.72 o 
  -6   3   7       83.05       85.84      5.27 o 
  -5   3   7       67.86       67.81      3.55 o 
  -4   3   7      312.97      322.43      6.78 o 
  -3   3   7     1069.27     1012.54     17.28 o 
  -2   3   7      432.25      431.61      9.42 o 
  -1   3   7     2305.40     2200.76     28.40 o 
   0   3   7       99.45       91.89      3.52 o 
   1   3   7      962.57      955.19     21.48 o 
   2   3   7        0.25        1.63      1.56 o 
   3   3   7      805.85      823.45     21.83 o 
   4   3   7       34.89       48.42      4.15 o 
   5   3   7       93.81       84.08      6.27 o 
   6   3   7       18.78       23.14      4.32 o 
   7   3   7      141.41      133.83     13.37 o 
   8   3   7        0.58        3.68      4.23 o 
   9   3   7      310.22      306.62     15.50 o 
 -11   4   7       30.61       22.04      9.02 o 
 -10   4   7       85.42       96.95     12.34 o 
  -9   4   7       53.30       61.82      9.54 o 
  -8   4   7       14.42       10.22      3.43 o 
  -7   4   7      218.49      213.64      7.27 o 
  -6   4   7      695.59      680.40     10.56 o 
  -5   4   7        6.16        4.85      1.66 o 
  -4   4   7      322.24      317.03      6.76 o 
  -3   4   7      666.75      642.01     12.03 o 
  -2   4   7       21.20       13.15      2.34 o 
  -1   4   7       27.73       24.24      2.77 o 
   0   4   7     1669.59     1566.10     18.97 o 
   1   4   7      167.46      174.48      5.44 o 
   2   4   7      114.47      140.47      5.37 o 
   3   4   7      148.79      164.34      9.44 o 
   4   4   7        2.87        0.65      2.22 o 
   5   4   7        0.16        0.23      2.30 o 
   6   4   7      671.46      684.29     13.81 o 
   7   4   7       74.85       72.85      5.20 o 
   8   4   7      214.68      225.28     12.87 o 
   9   4   7      187.74      246.20     14.16 o 
 -11   5   7        1.75        1.51      6.90 o 
 -10   5   7       43.54       38.87      9.41 o 
  -9   5   7      617.59      696.27     20.13 o 
  -8   5   7      342.80      341.96     11.40 o 
  -7   5   7       11.19       11.84      2.79 o 
  -6   5   7        3.84        1.43      1.58 o 
  -5   5   7      115.11      128.08      4.32 o 
  -4   5   7      182.92      185.26      5.58 o 
  -3   5   7     2227.29     2249.45     25.90 o 
  -2   5   7       26.37       27.71      2.88 o 
  -1   5   7      465.58      457.51      9.78 o 
   0   5   7        0.04        0.06      1.41 o 
   1   5   7       80.38       69.86      3.81 o 
   2   5   7       45.26       46.93      3.44 o 
   3   5   7     1809.75     1745.03     24.04 o 
   4   5   7      469.83      438.21     11.46 o 
   5   5   7     2342.46     2226.03     34.24 o 
   6   5   7       24.17       42.65      4.11 o 
   7   5   7      870.10      857.20     16.53 o 
   8   5   7        0.50       -1.21      4.75 o 
   9   5   7       32.84       38.46      7.52 o 
 -10   6   7       38.12       53.47     10.54 o 
  -9   6   7      126.96      127.91      9.14 o 
  -8   6   7      217.70      202.25      9.08 o 
  -7   6   7       60.34       60.06      5.29 o 
  -6   6   7        5.06        6.66      1.87 o 
  -5   6   7      442.86      435.08      8.05 o 
  -4   6   7      960.01      948.89     19.58 o 
  -3   6   7      165.43      161.82      5.18 o 
  -2   6   7        0.13        0.40      1.57 o 
  -1   6   7       29.87       33.16      3.28 o 
   0   6   7       39.00       34.27      3.04 o 
   1   6   7     2705.58     2660.48     35.50 o 
   2   6   7       49.13       47.31      3.60 o 
   3   6   7       67.54       79.97      4.57 o 
   4   6   7       66.78       64.33      4.87 o 
   5   6   7      379.50      377.88     10.24 o 
   6   6   7       47.78       50.65      4.58 o 
   7   6   7       47.34       48.24      4.70 o 
   8   6   7       24.16       17.68      4.64 o 
 -10   7   7        1.63        3.67      6.70 o 
  -9   7   7      850.94      927.29     21.12 o 
  -8   7   7       12.68        8.45      3.39 o 
  -7   7   7       24.09       18.50      5.12 o 
  -6   7   7        1.51       -0.88      2.06 o 
  -5   7   7        7.91        3.61      2.58 o 
  -4   7   7       63.27       67.03      3.70 o 
  -3   7   7      103.71      106.84      5.58 o 
  -2   7   7        0.76        1.04      1.61 o 
  -1   7   7      396.71      389.18      9.11 o 
   0   7   7      111.43       92.30      4.49 o 
   1   7   7      393.37      409.10     10.89 o 
   2   7   7       26.43       32.26      3.26 o 
   3   7   7      206.75      203.12      6.80 o 
   4   7   7      120.60      117.15      5.64 o 
   5   7   7        3.52        1.42      3.20 o 
   6   7   7      647.54      725.64     14.82 o 
   7   7   7      212.17      200.36      8.29 o 
   8   7   7      142.04      165.67      8.40 o 
  -9   8   7      209.29      211.25     12.72 o 
  -8   8   7        7.10        9.53      7.72 o 
  -7   8   7       13.31        8.42      4.37 o 
  -6   8   7       46.93       54.61      6.76 o 
  -5   8   7        4.63        0.55      2.49 o 
  -4   8   7       19.40       14.10      3.36 o 
  -3   8   7      512.08      483.79      9.21 o 
  -2   8   7        3.87        4.94      1.92 o 
  -1   8   7      342.14      343.92      8.62 o 
   0   8   7      193.52      158.21      5.20 o 
   1   8   7     1077.91     1076.90     17.03 o 
   2   8   7        0.36       -0.25      1.91 o 
   3   8   7        8.62        6.35      2.09 o 
   4   8   7      255.49      246.02      7.85 o 
   5   8   7       20.17       23.63      3.53 o 
   6   8   7      492.36      478.95     12.70 o 
   7   8   7      344.38      335.11     10.29 o 
   8   8   7      182.65      195.40      9.95 o 
  -9   9   7      260.87      275.41     14.77 o 
  -8   9   7      271.46      307.60     38.42 o 
  -7   9   7       19.38       16.82      5.31 o 
  -6   9   7        1.92        4.52      3.75 o 
  -5   9   7       82.93       84.27      6.36 o 
  -4   9   7      639.36      583.03     15.02 o 
  -3   9   7     2342.69     2256.18     35.61 o 
  -2   9   7      184.48      154.68      7.32 o 
  -1   9   7      911.59      909.48     15.41 o 
   0   9   7        0.16        0.97      2.15 o 
   1   9   7      280.99      270.41      9.14 o 
   2   9   7      134.35      126.70      5.62 o 
   3   9   7       74.15       85.11      6.05 o 
   4   9   7        6.75        7.25      2.60 o 
   5   9   7      147.43      143.08      9.60 o 
   6   9   7      105.66      104.29      6.20 o 
   7   9   7       58.40       68.97      6.54 o 
  -9  10   7       59.52       62.65      8.78 o 
  -8  10   7      837.41      834.41     25.87 o 
  -7  10   7        3.05       -0.98      3.79 o 
  -6  10   7       70.10       66.76      7.71 o 
  -5  10   7       98.25       70.69      6.13 o 
  -4  10   7      387.65      376.38     12.02 o 
  -3  10   7        6.46        6.39      2.94 o 
  -2  10   7      417.37      435.05     19.07 o 
  -1  10   7      466.41      444.42     12.93 o 
   0  10   7        9.48        4.06      1.76 o 
   1  10   7       55.92       48.70      3.26 o 
   2  10   7      363.83      372.66      8.61 o 
   3  10   7      196.14      191.49      6.27 o 
   4  10   7       82.73       83.06      8.45 o 
   5  10   7        2.25        0.13      2.58 o 
   6  10   7       25.02       35.45      5.31 o 
   7  10   7        0.55       -3.22      3.33 o 
  -8  11   7      257.92      283.73     14.95 o 
  -7  11   7      238.61      226.15     13.08 o 
  -6  11   7      101.56       96.06      9.12 o 
  -5  11   7      307.26      330.23      9.86 o 
  -4  11   7      386.12      376.73     10.39 o 
  -3  11   7      642.77      680.30     14.22 o 
  -2  11   7       41.51       38.70      4.03 o 
  -1  11   7     1033.62      998.68     20.04 o 
   0  11   7      206.44      213.16      7.56 o 
   1  11   7      362.44      351.78      8.54 o 
   2  11   7       43.03       47.08      3.40 o 
   3  11   7      362.50      392.37      9.26 o 
   4  11   7        0.01        1.40      3.08 o 
   5  11   7      223.15      249.45     12.60 o 
   6  11   7      293.27      301.72     14.15 o 
  -8  12   7        2.81       -1.70      4.84 o 
  -7  12   7      373.99      399.57     20.59 o 
  -6  12   7      599.89      558.75     20.52 o 
  -5  12   7      130.17      109.41     10.75 o 
  -4  12   7        1.77       -0.18      2.46 o 
  -3  12   7       26.36       26.13      3.73 o 
  -2  12   7       67.58       63.63      5.54 o 
  -1  12   7      521.09      523.64     12.29 o 
   0  12   7      161.44      172.79      6.33 o 
   1  12   7        5.77        7.01      2.43 o 
   2  12   7        1.79       -0.63      2.05 o 
   3  12   7       63.37       49.75      6.86 o 
   4  12   7       26.72       31.55      4.98 o 
   5  12   7       86.44      102.99      7.50 o 
   6  12   7       69.89       79.77     10.46 o 
  -7  13   7       33.00       36.83      7.51 o 
  -6  13   7       13.48       16.03      5.73 o 
  -5  13   7       10.75        2.90      4.34 o 
  -4  13   7       18.46       21.95      4.21 o 
  -3  13   7       28.41       20.03      4.89 o 
  -2  13   7       97.44       87.32      5.76 o 
  -1  13   7      402.26      421.74     11.11 o 
   0  13   7        0.14        1.63      2.30 o 
   1  13   7       13.83       20.12      4.12 o 
   2  13   7       57.39       51.23      5.56 o 
   3  13   7      365.94      382.25     15.80 o 
   4  13   7       68.74       74.33     11.59 o 
   5  13   7      116.06      125.71     10.49 o 
  -6  14   7      103.18      108.32     10.39 o 
  -5  14   7        5.65        9.73      5.26 o 
  -4  14   7        9.59       12.48      4.25 o 
  -3  14   7       48.12       57.21      5.20 o 
  -2  14   7      235.74      229.44      8.60 o 
  -1  14   7      696.12      697.69     14.97 o 
   0  14   7        6.98        8.49      3.77 o 
   1  14   7       58.43       56.92      5.85 o 
   2  14   7       68.73       61.10     10.43 o 
   3  14   7      109.23      102.48      9.59 o 
   4  14   7       52.40       48.20      7.52 o 
  -5  15   7      113.26      161.31     12.17 o 
  -4  15   7        8.21        1.01      4.17 o 
  -3  15   7        0.09        0.63      3.42 o 
  -2  15   7      847.07      762.34     37.27 o 
  -1  15   7      187.08      139.94     10.41 o 
   0  15   7        4.65        4.37      3.66 o 
   1  15   7      145.12      130.50     11.80 o 
   2  15   7      191.06      198.67      9.97 o 
   3  15   7      604.51      707.10     63.86 o 
  -4  16   7        0.30       -1.22      5.87 o 
  -3  16   7       16.28       11.49      5.05 o 
  -2  16   7      758.18      815.01     24.75 o 
  -1  16   7       42.44       53.27     11.81 o 
   0  16   7       99.70      115.59      8.18 o 
   1  16   7       10.56        6.78      3.91 o 
   2  16   7      104.58      116.65     10.50 o 
 -10   0   8      381.10      434.31     17.56 o 
  -8   0   8      346.35      302.94     12.96 o 
  -6   0   8     1364.25     1328.40     30.39 o 
  -4   0   8     2951.57     2969.12     53.17 o 
  -2   0   8      140.88      124.89      7.70 o 
   0   0   8       95.27       66.81      6.04 o 
   2   0   8      552.35      478.37     15.64 o 
   4   0   8       39.74       48.99      8.73 o 
   6   0   8      752.59      686.39     30.39 o 
   8   0   8      364.42      417.72     25.30 o 
 -10   1   8        2.65        1.12      3.62 o 
  -9   1   8        6.79        6.11      4.73 o 
  -8   1   8      149.55      160.14     17.31 o 
  -7   1   8      807.14      771.05     15.57 o 
  -6   1   8      567.79      531.75     12.19 o 
  -5   1   8       96.37       95.09      5.51 o 
  -4   1   8       58.72       58.86      4.23 o 
  -3   1   8     1475.53     1471.52     21.97 o 
  -2   1   8       60.49       61.36      4.15 o 
  -1   1   8      281.28      274.43      7.84 o 
   0   1   8      267.56      265.33      7.77 o 
   1   1   8      268.22      259.29      7.80 o 
   2   1   8        1.64        2.13      2.36 o 
   3   1   8     2099.18     1999.25     47.51 o 
   4   1   8      756.21      652.54     19.29 o 
   5   1   8       28.86       22.52      5.00 o 
   6   1   8        0.70        0.66      3.42 o 
   7   1   8        7.39       11.54      4.93 o 
   8   1   8      271.90      333.79     18.56 o 
 -10   2   8        1.72        4.40      4.88 o 
  -9   2   8      298.57      287.25     14.66 o 
  -8   2   8      969.02      972.93     27.25 o 
  -7   2   8        5.98       11.68      3.02 o 
  -6   2   8      697.08      696.19     14.25 o 
  -5   2   8       80.84       83.23      5.00 o 
  -4   2   8     1409.29     1351.47     20.92 o 
  -3   2   8       84.34       96.16      4.96 o 
  -2   2   8      517.18      487.54     10.72 o 
  -1   2   8       33.91       32.85      3.30 o 
   0   2   8        1.04       -0.19      1.73 o 
   1   2   8      114.30      108.09      5.34 o 
   2   2   8        7.42        6.90      2.65 o 
   3   2   8       76.54       82.97      6.90 o 
   4   2   8      461.57      419.74     15.12 o 
   5   2   8       22.28       15.57      4.56 o 
   6   2   8      244.44      231.41     20.29 o 
   7   2   8        1.21        3.76      4.01 o 
   8   2   8        2.64        1.91      4.41 o 
 -10   3   8       52.77       71.19     13.60 o 
  -9   3   8      412.24      435.53     19.89 o 
  -8   3   8      454.77      447.32     17.50 o 
  -7   3   8      551.20      582.34     13.21 o 
  -6   3   8        3.65        5.27      2.40 o 
  -5   3   8       45.47       47.59      4.04 o 
  -4   3   8        1.56        3.72      2.06 o 
  -3   3   8      196.65      196.95      6.71 o 
  -2   3   8       61.98       57.64      4.08 o 
  -1   3   8        1.64        4.00      1.93 o 
   0   3   8      476.85      455.66     10.42 o 
   1   3   8      153.92      139.37      6.94 o 
   2   3   8       22.36       13.72      3.24 o 
   3   3   8       53.49       47.00      4.88 o 
   4   3   8     1298.06     1245.89     40.88 o 
   5   3   8       61.44       56.92      6.80 o 
   6   3   8       69.67       75.03      7.89 o 
   7   3   8       46.50       54.91      8.63 o 
   8   3   8       56.00       52.53      7.94 o 
 -10   4   8      150.55      147.74     17.76 o 
  -9   4   8       27.23       21.82      8.99 o 
  -8   4   8      121.32      121.95      9.75 o 
  -7   4   8        0.55        1.56      2.39 o 
  -6   4   8        0.47        2.11      2.35 o 
  -5   4   8       35.38       41.07      3.87 o 
  -4   4   8       94.45       94.14      5.07 o 
  -3   4   8     1094.69     1100.60     17.98 o 
  -2   4   8      405.63      400.71      9.66 o 
  -1   4   8       17.54       15.37      2.68 o 
   0   4   8       47.47       46.99      3.84 o 
   1   4   8       30.11       32.87      4.77 o 
   2   4   8      779.04      739.15     16.53 o 
   3   4   8       16.73       15.96      3.51 o 
   4   4   8      295.90      270.67     21.40 o 
   5   4   8      296.04      268.32     23.80 o 
   6   4   8       68.40       47.10      6.72 o 
   7   4   8        0.65        0.39      3.37 o 
   8   4   8        0.18        0.14      4.39 o 
 -10   5   8        5.82        9.96      8.35 o 
  -9   5   8       20.24       22.01      9.15 o 
  -8   5   8        0.01        3.61      6.16 o 
  -7   5   8        0.27       -0.08      2.33 o 
  -6   5   8       93.78       92.69      5.34 o 
  -5   5   8      248.18      264.12      8.14 o 
  -4   5   8       27.76       25.48      3.31 o 
  -3   5   8     1850.58     1809.95     25.57 o 
  -2   5   8      414.93      414.39     11.74 o 
  -1   5   8      226.59      218.08      8.78 o 
   0   5   8     2589.30     2589.43     33.69 o 
   1   5   8       68.86       61.01      5.02 o 
   2   5   8     2345.54     2252.85     35.37 o 
   3   5   8      407.64      419.10     12.36 o 
   4   5   8       74.51       83.35     10.80 o 
   5   5   8       10.11       12.42      4.30 o 
   6   5   8       58.20       62.98      7.27 o 
   7   5   8      201.34      214.21      9.83 o 
   8   5   8       88.94       89.87     14.73 o 
 -10   6   8      333.38      404.86     27.98 o 
  -9   6   8        3.52        7.19      7.35 o 
  -8   6   8      377.15      374.73     21.05 o 
  -7   6   8       72.17       65.47      6.24 o 
  -6   6   8      286.84      289.72     12.78 o 
  -5   6   8      301.81      290.01      7.59 o 
  -4   6   8      793.31      749.54     13.89 o 
  -3   6   8        4.09        3.81      2.14 o 
  -2   6   8      302.89      290.52      8.19 o 
  -1   6   8        0.48       -0.64      1.93 o 
   0   6   8       82.99       77.97      4.35 o 
   1   6   8        8.20       12.21      4.30 o 
   2   6   8      655.15      636.98     15.26 o 
   3   6   8      235.58      239.30     10.95 o 
   4   6   8      759.86      763.27     36.76 o 
   5   6   8        6.86       -0.15      2.82 o 
   6   6   8       18.20       14.01      4.60 o 
   7   6   8        1.62       10.06      3.79 o 
   8   6   8        9.95       11.03      5.22 o 
  -9   7   8      568.08      644.82     22.46 o 
  -8   7   8        0.41        1.37      3.99 o 
  -7   7   8      144.79      152.20     10.60 o 
  -6   7   8        6.30        7.97      4.57 o 
  -5   7   8      214.77      209.33      9.10 o 
  -4   7   8        3.73        1.64      1.85 o 
  -3   7   8      395.58      405.60     10.59 o 
  -2   7   8       11.59       20.02      4.05 o 
  -1   7   8      546.38      555.02     13.50 o 
   0   7   8       46.16       42.96      4.27 o 
   1   7   8      445.46      413.55     13.76 o 
   2   7   8       77.09       62.07      6.49 o 
   3   7   8      106.27      108.80      8.65 o 
   4   7   8        5.30        5.82      3.64 o 
   5   7   8        4.87        7.04      3.31 o 
   6   7   8      349.64      349.50     14.98 o 
   7   7   8       12.27       10.44      3.99 o 
  -9   8   8        3.10        1.83      6.04 o 
  -8   8   8      307.22      309.76     15.18 o 
  -7   8   8       47.74       45.79      7.07 o 
  -6   8   8      203.87      209.62      9.56 o 
  -5   8   8      192.10      141.20      7.89 o 
  -4   8   8      180.74      214.04     14.39 o 
  -3   8   8      148.04      118.74     12.39 o 
  -2   8   8        3.92        6.00      2.10 o 
  -1   8   8       42.48       36.78      4.16 o 
   0   8   8      900.46      881.49     20.90 o 
   1   8   8       35.48       40.12      3.70 o 
   2   8   8        6.59       -2.95      1.96 o 
   3   8   8      120.28      130.52      8.37 o 
   4   8   8      169.33      182.03      8.59 o 
   5   8   8      340.93      313.28     11.44 o 
   6   8   8     1557.82     1597.88     29.76 o 
   7   8   8      745.59      789.54     19.73 o 
  -9   9   8        0.47        6.45      4.93 o 
  -8   9   8      158.40      198.21     13.04 o 
  -7   9   8       17.83        9.13      5.02 o 
  -6   9   8        2.47        8.87      5.03 o 
  -5   9   8       27.32       34.63      5.06 o 
  -4   9   8        8.04        4.27      4.71 o 
  -3   9   8       27.93       29.63      4.52 o 
  -2   9   8       51.65       49.16      5.11 o 
  -1   9   8      173.46      172.39      6.53 o 
   0   9   8       12.79       11.59      2.72 o 
   1   9   8       91.30       80.24      4.79 o 
   2   9   8      372.83      350.33      9.41 o 
   3   9   8      246.19      243.36      8.09 o 
   4   9   8       16.16       13.64      5.60 o 
   5   9   8       10.33        9.84      3.86 o 
   6   9   8       10.59       14.64      4.19 o 
   7   9   8       33.65       42.15      7.54 o 
  -8  10   8        0.00        3.27      4.58 o 
  -7  10   8        4.92        4.66      9.12 o 
  -6  10   8       48.62       56.23      6.25 o 
  -5  10   8        4.43       -0.14      2.93 o 
  -4  10   8        7.87        4.22      3.04 o 
  -3  10   8       58.39       68.36      6.50 o 
  -2  10   8       13.79       14.90      3.67 o 
  -1  10   8        6.42        7.79      3.15 o 
   0  10   8       86.61       85.52      5.27 o 
   1  10   8        0.18        1.71      2.08 o 
   2  10   8       44.03       39.00      4.10 o 
   3  10   8       12.96       11.62      2.77 o 
   4  10   8      239.16      253.82      8.73 o 
   5  10   8      189.74      203.12     14.10 o 
   6  10   8       42.08       53.49     11.67 o 
  -8  11   8       82.70      120.29     11.22 o 
  -7  11   8        2.93        3.67      4.50 o 
  -6  11   8       70.65       48.55      7.43 o 
  -5  11   8      378.69      411.95     11.59 o 
  -4  11   8       12.24        6.82      2.88 o 
  -3  11   8       89.93       95.53      5.96 o 
  -2  11   8        8.49        9.49      3.35 o 
  -1  11   8      141.19      143.91      6.86 o 
   0  11   8       10.18       10.75      3.12 o 
   1  11   8        2.34       -0.08      2.40 o 
   2  11   8        1.24        0.27      2.49 o 
   3  11   8       24.24       19.98      3.24 o 
   4  11   8        3.86        3.68      3.55 o 
   5  11   8      554.68      623.22     35.58 o 
  -7  12   8       78.56       69.39      9.04 o 
  -6  12   8        6.16        0.31      4.33 o 
  -5  12   8        4.13        0.33      3.26 o 
  -4  12   8       30.74       37.01      4.58 o 
  -3  12   8        5.17        3.86      3.21 o 
  -2  12   8       71.00       86.34      5.83 o 
  -1  12   8       27.04       24.47      8.75 o 
   0  12   8       49.21       57.70      4.42 o 
   1  12   8        0.30        1.25      2.32 o 
   2  12   8      700.92      743.52     17.81 o 
   3  12   8       25.69       23.60      5.69 o 
   4  12   8       84.15       99.88      7.42 o 
   5  12   8        0.69        0.92      3.49 o 
  -6  13   8       14.20       17.51      6.40 o 
  -5  13   8       58.71       58.60      8.30 o 
  -4  13   8       30.74       33.38      6.35 o 
  -3  13   8      165.97      192.90      8.31 o 
  -2  13   8        2.66        2.49      2.51 o 
  -1  13   8        1.83       -1.73      2.70 o 
   0  13   8        0.59        1.65      2.38 o 
   1  13   8       46.48       51.94      5.57 o 
   2  13   8      117.60       96.39     20.45 o 
   3  13   8       33.06       47.20      8.40 o 
   4  13   8        1.67        2.16      4.44 o 
  -5  14   8       64.75       56.29      8.51 o 
  -4  14   8       24.27       30.69      4.61 o 
  -3  14   8      609.05      635.70     17.09 o 
  -2  14   8     2200.28     2129.27     31.66 o 
  -1  14   8     1098.76      983.07     19.08 o 
   0  14   8      936.46      941.17     21.45 o 
   1  14   8        0.25        1.87      3.61 o 
   2  14   8      145.95      148.30     11.09 o 
   3  14   8       35.13       33.70      7.23 o 
  -4  15   8        2.35        1.45      4.44 o 
  -3  15   8        0.75        0.20      3.17 o 
  -2  15   8       84.17       74.53      8.89 o 
  -1  15   8      287.23      300.42     14.96 o 
   0  15   8        0.48        2.78      3.76 o 
   1  15   8       13.74        1.74      5.05 o 
  -9   0   9      208.58      254.93     20.24 o 
  -7   0   9        3.94        1.55      3.67 o 
  -5   0   9       84.64       83.89      7.63 o 
  -3   0   9     1703.78     1688.70     35.55 o 
  -1   0   9       68.49       60.96      6.36 o 
   1   0   9      264.30      270.80     12.10 o 
   3   0   9      282.83      247.59     16.34 o 
   5   0   9      409.39      411.83     22.92 o 
   7   0   9      439.56      415.02     25.17 o 
 -10   1   9      373.11      380.04     17.91 o 
  -9   1   9       32.84       35.84      7.07 o 
  -8   1   9       17.37       20.90      5.73 o 
  -7   1   9        3.63        3.90      2.74 o 
  -6   1   9       25.03       26.87      3.83 o 
  -5   1   9       65.24       61.45      6.16 o 
  -4   1   9     1408.14     1365.29     21.91 o 
  -3   1   9      207.93      203.54      7.93 o 
  -2   1   9       72.14       70.76      4.75 o 
  -1   1   9       96.02       99.79      5.39 o 
   0   1   9      451.23      427.32     10.69 o 
   1   1   9      158.17      144.04      6.44 o 
   2   1   9       38.52       49.66      7.00 o 
   3   1   9      288.36      282.84     31.71 o 
   4   1   9       33.71       35.40      5.80 o 
   5   1   9      630.68      593.62     19.85 o 
   6   1   9        6.09        9.69      4.62 o 
   7   1   9      182.10      207.27     13.15 o 
 -10   2   9       14.90       18.48      6.77 o 
  -9   2   9       13.71       10.24      5.50 o 
  -8   2   9     2721.23     2683.75     55.61 o 
  -7   2   9      752.41      741.09     15.79 o 
  -6   2   9      487.82      504.22     12.44 o 
  -5   2   9       77.73       88.00      5.47 o 
  -4   2   9      406.81      404.61     10.48 o 
  -3   2   9        0.43       -1.67      1.98 o 
  -2   2   9      169.96      148.86      6.82 o 
  -1   2   9      623.35      602.49     14.38 o 
   0   2   9      182.25      182.80      6.95 o 
   1   2   9       37.84       30.74      3.73 o 
   2   2   9       42.73       42.07      4.84 o 
   3   2   9       55.83       61.72      6.77 o 
   4   2   9        1.29       -1.74      3.09 o 
   5   2   9      370.15      348.83     15.01 o 
   6   2   9       20.44       24.10      5.89 o 
   7   2   9       77.35       74.92      8.80 o 
 -10   3   9      126.14      127.89     17.02 o 
  -9   3   9       22.37       28.00      7.38 o 
  -8   3   9      155.80      154.36     11.14 o 
  -7   3   9      107.93      103.63      6.21 o 
  -6   3   9      178.50      165.32     10.38 o 
  -5   3   9      354.91      333.64     13.25 o 
  -4   3   9      583.27      557.59     12.52 o 
  -3   3   9      567.61      559.36     12.42 o 
  -2   3   9        3.50        3.15      2.32 o 
  -1   3   9      137.74      132.94      7.41 o 
   0   3   9      103.19       96.95      5.48 o 
   1   3   9     1094.20     1015.34     18.19 o 
   2   3   9       21.68       15.32      4.17 o 
   3   3   9     1067.67     1026.13     25.88 o 
   4   3   9       59.31       54.26      6.73 o 
   5   3   9      134.80      154.46     15.78 o 
   6   3   9       63.34       75.23      8.41 o 
   7   3   9      398.34      458.82     18.60 o 
  -9   4   9       79.40       85.44     14.25 o 
  -8   4   9        5.15        1.19      6.35 o 
  -7   4   9      352.96      354.16     10.51 o 
  -6   4   9       95.68      105.93      6.38 o 
  -5   4   9        5.63        3.08      2.43 o 
  -4   4   9      423.07      405.64     10.47 o 
  -3   4   9      280.95      258.53      8.21 o 
  -2   4   9        0.47        0.49      2.12 o 
  -1   4   9     1521.02     1443.16     22.59 o 
   0   4   9     2656.64     2543.87     34.30 o 
   1   4   9      757.52      733.69     17.05 o 
   2   4   9      271.03      281.38     10.19 o 
   3   4   9        4.09        4.38      2.84 o 
   4   4   9        2.05        0.47      3.36 o 
   5   4   9      208.01      213.64     22.87 o 
   6   4   9      447.89      448.55     24.75 o 
   7   4   9       65.61       57.03      8.34 o 
  -9   5   9       17.43       30.33     10.54 o 
  -8   5   9      257.16      244.20     20.50 o 
  -7   5   9       54.03       46.96      7.28 o 
  -6   5   9       59.17       63.35      5.30 o 
  -5   5   9      108.53      109.91      6.67 o 
  -4   5   9     1991.77     1820.61     26.77 o 
  -3   5   9      187.16      219.61      7.56 o 
  -2   5   9     1074.87     1030.72     18.05 o 
  -1   5   9      138.26      133.81      6.20 o 
   0   5   9      380.98      359.06     10.82 o 
   1   5   9       23.94       20.60      3.76 o 
   2   5   9       67.60       62.04      5.90 o 
   3   5   9      689.43      672.85     16.87 o 
   4   5   9        0.47        1.67      3.46 o 
   5   5   9       86.29       89.19      8.50 o 
   6   5   9       45.95       49.44      6.04 o 
   7   5   9       15.62       12.69      4.39 o 
  -9   6   9      700.13      802.19     39.87 o 
  -8   6   9       65.88       63.36     12.86 o 
  -7   6   9        2.42        8.25      5.01 o 
  -6   6   9       28.40       27.18      5.92 o 
  -5   6   9       33.62       33.08      3.86 o 
  -4   6   9       96.97       77.83      8.08 o 
  -3   6   9       44.63       37.09      3.80 o 
  -2   6   9      156.48      150.22      6.45 o 
  -1   6   9     1161.73     1129.43     19.24 o 
   0   6   9        3.55        0.14      2.60 o 
   1   6   9       43.87       45.88      4.95 o 
   2   6   9        0.01        1.11      2.59 o 
   3   6   9       19.18       18.68      3.95 o 
   4   6   9      294.08      279.56     13.24 o 
   5   6   9      132.56      125.36      9.85 o 
   6   6   9       35.61       22.87      8.31 o 
   7   6   9        0.41        0.26      3.65 o 
  -9   7   9       11.34        9.54      8.48 o 
  -8   7   9       47.03       65.88     13.25 o 
  -7   7   9        9.07        7.11      4.62 o 
  -6   7   9       31.29       46.96      7.15 o 
  -5   7   9        2.22       -2.05      3.31 o 
  -4   7   9      266.00      226.96     12.30 o 
  -3   7   9      248.72      243.30      8.03 o 
  -2   7   9       50.68       50.08      5.69 o 
  -1   7   9       10.15        6.33      2.77 o 
   0   7   9      146.14      131.59      8.39 o 
   1   7   9       38.44       39.64      9.41 o 
   2   7   9        8.64        9.15      3.26 o 
   3   7   9       29.79       30.21      4.71 o 
   4   7   9       79.07       77.94      8.00 o 
   5   7   9      264.11      263.80     10.91 o 
   6   7   9      100.26      113.88      8.19 o 
  -8   8   9       39.09       62.71     18.73 o 
  -7   8   9       95.57       84.20      7.82 o 
  -6   8   9       14.85       10.76      4.31 o 
  -5   8   9        4.09        6.67      3.46 o 
  -4   8   9       48.16       59.53      6.03 o 
  -3   8   9      367.32      337.17     14.67 o 
  -2   8   9       57.38       69.42      4.76 o 
  -1   8   9      141.96      145.97     10.76 o 
   0   8   9      313.59      325.60     10.91 o 
   1   8   9      190.05      175.67      8.30 o 
   2   8   9      656.56      685.16     16.95 o 
   3   8   9      268.67      265.79     10.52 o 
   4   8   9       67.18       72.87      6.50 o 
   5   8   9       52.89       51.58      6.06 o 
   6   8   9       77.92       84.48      8.55 o 
  -8   9   9       83.45       85.83      9.74 o 
  -7   9   9      153.24      156.76     11.90 o 
  -6   9   9      149.27      133.18      8.71 o 
  -5   9   9      942.94      971.98     22.34 o 
  -4   9   9        3.07        2.69      3.95 o 
  -3   9   9        5.60        9.32      3.63 o 
  -2   9   9       26.94       30.64      5.80 o 
  -1   9   9        1.56        4.32      3.68 o 
   0   9   9      441.26      400.58     12.31 o 
   1   9   9     1142.80     1070.27     22.02 o 
   2   9   9       81.82       76.96      6.19 o 
   3   9   9      118.71      130.67      6.95 o 
   4   9   9        7.25        9.25      3.83 o 
   5   9   9      312.13      320.53     12.22 o 
  -7  10   9        3.31       -1.27      9.17 o 
  -6  10   9      150.22      172.92      9.90 o 
  -5  10   9       18.12       13.66      4.22 o 
  -4  10   9       68.72       67.75      6.68 o 
  -3  10   9       75.30       78.87      7.31 o 
  -2  10   9      508.61      559.74     19.21 o 
  -1  10   9      236.80      250.36     12.65 o 
   0  10   9        0.12        2.53      3.67 o 
   1  10   9       41.44       39.88      5.00 o 
   2  10   9      185.14      217.18      8.38 o 
   3  10   9      253.99      283.51     11.07 o 
   4  10   9      267.18      280.70     11.41 o 
   5  10   9       51.39       71.99      7.04 o 
  -7  11   9       74.00       89.39     10.16 o 
  -6  11   9       50.28       63.90     12.59 o 
  -5  11   9      247.11      262.42     11.64 o 
  -4  11   9        5.23        7.60      3.81 o 
  -3  11   9       67.24       80.58      6.97 o 
  -2  11   9        0.48       -0.84      2.81 o 
  -1  11   9       28.06       22.58      4.45 o 
   0  11   9        0.02       -0.18      3.00 o 
   1  11   9      131.50      116.47      7.86 o 
   2  11   9       17.75       16.06      6.46 o 
   3  11   9        4.46        4.74      3.11 o 
   4  11   9       23.06       30.29      7.78 o 
  -6  12   9      139.02      158.92     12.66 o 
  -5  12   9        2.67       -2.15      3.42 o 
  -4  12   9      133.81      146.04      7.73 o 
  -3  12   9        0.26       -2.62      2.88 o 
  -2  12   9       33.55       41.52      4.92 o 
  -1  12   9       66.92       79.84      6.03 o 
   0  12   9       29.15       23.63      5.17 o 
   1  12   9        3.80        4.42      3.84 o 
   2  12   9        2.72        1.96      3.53 o 
   3  12   9      273.81      329.83     23.08 o 
  -5  13   9      127.74      128.06      9.30 o 
  -4  13   9        9.53        5.03      3.32 o 
  -3  13   9      157.74      165.43      8.27 o 
  -2  13   9       86.56       85.95      6.34 o 
  -1  13   9       31.59       34.42      7.72 o 
   0  13   9        2.04        0.33      3.40 o 
   1  13   9       15.35       13.47      4.32 o 
   2  13   9       14.43        9.70      7.80 o 
  -3  14   9       23.89       40.75      5.16 o 
  -2  14   9       42.47       56.73      6.63 o 
  -1  14   9      477.89      539.79     14.20 o 
   0  14   9        0.03       -3.59      3.95 o 
   1  14   9        1.75        3.87      7.41 o 
  -8   0  10       34.96       35.30      6.97 o 
  -6   0  10      304.17      294.41     13.84 o 
  -4   0  10      878.22      805.31     22.96 o 
  -2   0  10      604.58      585.49     18.83 o 
   0   0  10     3516.02     3350.30     61.68 o 
   2   0  10      152.93      144.88     10.34 o 
   4   0  10      650.44      569.81     27.78 o 
   6   0  10      190.91      212.62     18.63 o 
  -9   1  10      577.99      623.33     23.34 o 
  -8   1  10       13.12       12.60      3.85 o 
  -7   1  10      211.31      222.43      8.89 o 
  -6   1  10        8.57        8.74      4.23 o 
  -5   1  10        0.30       -1.51      2.32 o 
  -4   1  10        0.02       -0.13      2.35 o 
  -3   1  10       26.83       29.48      3.96 o 
  -2   1  10        4.60        3.44      2.44 o 
  -1   1  10      511.93      476.64     11.97 o 
   0   1  10      356.03      348.80     10.29 o 
   1   1  10     2408.50     2310.02     38.91 o 
   2   1  10      361.96      360.10     12.27 o 
   3   1  10      609.96      614.31     33.68 o 
   4   1  10       46.02       42.88      6.93 o 
   5   1  10      118.66      127.21     18.61 o 
   6   1  10       70.02       59.31      8.23 o 
  -9   2  10      181.48      182.72     13.19 o 
  -8   2  10      391.28      386.89     12.00 o 
  -7   2  10       62.31       49.93      5.11 o 
  -6   2  10        0.17       -2.72      2.53 o 
  -5   2  10      739.65      719.58     15.46 o 
  -4   2  10      471.62      460.60     11.85 o 
  -3   2  10      358.13      353.54     10.24 o 
  -2   2  10      120.88      111.78      6.09 o 
  -1   2  10       33.27       37.05      4.70 o 
   0   2  10      363.14      383.36     10.75 o 
   1   2  10      409.93      404.62     12.78 o 
   2   2  10      118.75      100.80      7.07 o 
   3   2  10       49.62       52.70      6.99 o 
   4   2  10        7.31        2.68      4.06 o 
   5   2  10       58.64       50.83      7.52 o 
   6   2  10       55.11       41.56      7.39 o 
  -9   3  10      117.48      126.08     16.79 o 
  -8   3  10        5.01        4.82      3.42 o 
  -7   3  10        9.63       15.29      3.61 o 
  -6   3  10       11.04        8.47      3.21 o 
  -5   3  10       28.10       23.80      3.78 o 
  -4   3  10      105.90       99.76      5.97 o 
  -3   3  10        0.00        0.44      2.36 o 
  -2   3  10        0.08        0.98      2.33 o 
  -1   3  10       34.96       32.40      4.00 o 
   0   3  10       44.56       34.47      4.19 o 
   1   3  10       65.45       60.03      7.90 o 
   2   3  10        7.64        1.88      3.11 o 
   3   3  10      473.71      442.92     16.71 o 
   4   3  10       23.04       26.62      6.07 o 
   5   3  10        1.59        5.29      4.21 o 
   6   3  10       18.88       16.41      5.81 o 
  -9   4  10       14.96       16.79      9.19 o 
  -8   4  10        8.92       17.24      5.96 o 
  -7   4  10     1048.76     1052.14     22.69 o 
  -6   4  10      204.40      194.44      8.06 o 
  -5   4  10       15.63       30.06      4.07 o 
  -4   4  10       33.41       22.08      3.65 o 
  -3   4  10      433.97      401.92     10.91 o 
  -2   4  10        3.49        2.15      2.47 o 
  -1   4  10       92.31       87.94      6.16 o 
   0   4  10      273.04      282.68      9.19 o 
   1   4  10      307.80      279.67     10.71 o 
   2   4  10       34.36       34.75      4.92 o 
   3   4  10      104.79       90.99      8.36 o 
   4   4  10        5.10        0.72      3.72 o 
   5   4  10       32.87       23.71      5.93 o 
   6   4  10        0.83       -2.01      3.84 o 
  -8   5  10     1079.81     1122.45     32.48 o 
  -7   5  10      866.73      796.77     34.97 o 
  -6   5  10      372.80      405.34     17.67 o 
  -5   5  10      532.95      517.29     15.70 o 
  -4   5  10       38.23       35.56      4.16 o 
  -3   5  10       29.77       24.46      3.60 o 
  -2   5  10      179.19      182.45      7.39 o 
  -1   5  10       71.16       77.59      5.35 o 
   0   5  10       14.00        9.95      2.96 o 
   1   5  10      406.88      400.58     12.86 o 
   2   5  10      336.78      334.74     13.97 o 
   3   5  10        5.09        9.23      3.62 o 
   4   5  10      404.75      443.33     51.84 o 
   5   5  10      104.38      109.67     26.28 o 
   6   5  10       80.65       87.35      9.56 o 
  -8   6  10      930.16      954.02     43.90 o 
  -7   6  10       20.71       16.01      5.61 o 
  -6   6  10       25.19       40.82      8.19 o 
  -5   6  10      313.36      318.79     15.30 o 
  -4   6  10       55.41       58.28      4.95 o 
  -3   6  10      143.08      144.07      6.83 o 
  -2   6  10      305.20      303.00      9.44 o 
  -1   6  10      118.05      115.69      6.26 o 
   0   6  10      108.33      114.85      7.29 o 
   1   6  10       55.78       57.21      5.74 o 
   2   6  10      152.21      175.96      8.99 o 
   3   6  10       27.99       24.49      4.61 o 
   4   6  10        3.12       -2.44      3.76 o 
   5   6  10       38.31       40.33     13.41 o 
  -8   7  10      578.03      667.79     36.39 o 
  -7   7  10       14.16       24.82      6.71 o 
  -6   7  10      112.82      129.99     11.00 o 
  -5   7  10      218.47      213.90     13.13 o 
  -4   7  10        8.68        7.49      4.33 o 
  -3   7  10      126.87      135.79      6.76 o 
  -2   7  10      251.44      246.88     11.06 o 
  -1   7  10       32.99       40.37      5.03 o 
   0   7  10       22.16       23.23      4.28 o 
   1   7  10       87.09      100.15      7.09 o 
   2   7  10        9.11        3.32      3.03 o 
   3   7  10      299.96      312.05     15.12 o 
   4   7  10       84.95       67.19      7.95 o 
   5   7  10       94.99      102.13      7.94 o 
  -7   8  10       83.64       89.32     11.51 o 
  -6   8  10      207.00      240.95     14.03 o 
  -5   8  10       19.16       26.59      6.59 o 
  -4   8  10      328.52      337.05     15.90 o 
  -3   8  10       49.65       63.55      8.03 o 
  -2   8  10      193.48      181.21     20.26 o 
  -1   8  10        3.60        0.44      3.89 o 
   0   8  10       33.77       33.51      4.83 o 
   1   8  10        0.16        0.55      2.86 o 
   2   8  10       29.39       28.35      4.82 o 
   3   8  10      135.93      123.73      8.12 o 
   4   8  10      105.42      111.89      8.11 o 
   5   8  10       22.56       31.90      5.55 o 
  -7   9  10        0.86       -2.43      4.23 o 
  -6   9  10      124.94      114.63     10.95 o 
  -5   9  10        7.17        7.20      4.93 o 
  -4   9  10       63.16       52.35      7.84 o 
  -3   9  10      258.29      248.85     13.47 o 
  -2   9  10       53.87       50.33      7.57 o 
  -1   9  10       31.94       26.05     14.71 o 
   0   9  10       45.14       41.32      5.26 o 
   1   9  10      125.39      146.86      9.32 o 
   2   9  10        6.25        1.76      4.22 o 
   3   9  10      489.39      516.36     13.67 o 
   4   9  10       65.36       84.15      7.42 o 
  -6  10  10       39.68       32.44     10.12 o 
  -5  10  10       61.99       69.04      8.96 o 
  -4  10  10       39.36       34.19      8.59 o 
  -3  10  10       12.26       12.37      5.24 o 
  -2  10  10        2.68        2.13      4.05 o 
  -1  10  10      154.21      165.87     11.58 o 
   0  10  10       15.95       19.47      5.59 o 
   1  10  10      187.45      206.20     12.28 o 
   2  10  10       14.98        9.27      3.45 o 
   3  10  10       96.91      112.70      7.08 o 
  -5  11  10       32.16       49.35      6.68 o 
  -4  11  10        9.30        6.24      4.01 o 
  -3  11  10      185.85      200.35     13.06 o 
  -2  11  10       22.78       21.41     11.89 o 
  -1  11  10       32.26       38.84      7.15 o 
   0  11  10      100.14      104.33      7.91 o 
   1  11  10        0.02        6.33      3.91 o 
   2  11  10        0.94        3.14      3.69 o 
  -4  12  10        3.63        2.15      3.44 o 
  -3  12  10       37.54       42.75      5.40 o 
  -2  12  10      181.10      177.43     10.13 o 
  -1  12  10       22.60       34.52      5.71 o 
   0  12  10      213.00      242.94     11.19 o 
   1  12  10      137.20      122.48      8.69 o 
  -7   0  11       28.17       35.61      7.13 o 
  -5   0  11       24.05       17.71      7.32 o 
  -3   0  11       53.03       47.83     12.83 o 
  -1   0  11     2057.99     2016.25     43.49 o 
   1   0  11        1.03        5.41      4.19 o 
   3   0  11      326.24      295.67     20.47 o 
   5   0  11        4.31        4.80      6.54 o 
  -8   1  11        0.29       -1.51      3.28 o 
  -7   1  11        2.60        0.48      3.03 o 
  -6   1  11        3.74        2.13      3.02 o 
  -5   1  11      113.54      119.81      6.93 o 
  -4   1  11      455.88      419.13     11.84 o 
  -3   1  11       38.86       33.58      4.55 o 
  -2   1  11       54.56       57.23      5.17 o 
  -1   1  11      999.68      955.80     18.88 o 
   0   1  11       12.18        6.63      5.24 o 
   1   1  11      172.98      157.49     13.39 o 
   2   1  11        0.11        0.91      3.06 o 
   3   1  11       45.07       54.60      7.80 o 
   4   1  11       29.44       43.04      7.39 o 
   5   1  11       25.18       17.01      5.70 o 
  -8   2  11        2.61        4.61      3.55 o 
  -7   2  11        0.85        0.93      3.04 o 
  -6   2  11       25.46       36.65      4.78 o 
  -5   2  11      163.68      150.76      8.73 o 
  -4   2  11     1581.83     1513.41     26.99 o 
  -3   2  11        4.25        2.23      2.82 o 
  -2   2  11      750.46      740.47     18.03 o 
  -1   2  11       19.64       21.90      3.85 o 
   0   2  11       79.78       69.64      5.60 o 
   1   2  11       46.41       40.26      4.75 o 
   2   2  11       99.07      100.08      9.87 o 
   3   2  11      240.65      241.86     27.31 o 
   4   2  11     1222.00     1276.27     33.06 o 
   5   2  11      124.70       93.26     12.13 o 
  -8   3  11       54.34       53.27      5.86 o 
  -7   3  11        7.96       14.87      4.68 o 
  -6   3  11       15.07       22.72      4.27 o 
  -5   3  11      234.64      226.44      8.94 o 
  -4   3  11      390.29      381.14     11.31 o 
  -3   3  11        0.63       -0.47      2.73 o 
  -2   3  11      136.31      124.24      6.85 o 
  -1   3  11      191.56      205.16      9.97 o 
   0   3  11      203.24      202.47      8.40 o 
   1   3  11      245.91      265.67     10.93 o 
   2   3  11       18.07       12.67      6.30 o 
   3   3  11        6.52        4.05      4.36 o 
   4   3  11        3.95        3.37      4.44 o 
   5   3  11       11.72        5.85      4.90 o 
  -7   4  11        6.42        1.61      3.86 o 
  -6   4  11      129.66      149.26      7.83 o 
  -5   4  11       50.27       57.75      5.41 o 
  -4   4  11     1081.77     1116.51     20.91 o 
  -3   4  11       14.60       20.91      3.87 o 
  -2   4  11      183.37      177.55      7.98 o 
  -1   4  11       58.38       62.52      6.04 o 
   0   4  11      343.62      313.69     10.29 o 
   1   4  11       10.24        5.14      3.61 o 
   2   4  11      153.81      146.03      8.89 o 
   3   4  11       99.44      106.33      9.58 o 
   4   4  11        3.62        3.61      4.37 o 
  -7   5  11       16.41       18.20     13.21 o 
  -6   5  11        1.52        2.26      4.48 o 
  -5   5  11       64.02       61.91      5.64 o 
  -4   5  11       78.41       83.35      7.20 o 
  -3   5  11       61.52       59.71      5.31 o 
  -2   5  11      107.03      109.15      6.56 o 
  -1   5  11      342.73      356.56     10.92 o 
   0   5  11       52.82       42.92      5.46 o 
   1   5  11       71.59       79.53      7.01 o 
   2   5  11       18.14       12.85      4.15 o 
   3   5  11      131.88      139.88     10.67 o 
   4   5  11       56.32       60.14     10.52 o 
  -7   6  11      339.64      343.37     17.60 o 
  -6   6  11       27.38       38.80      7.98 o 
  -5   6  11        0.24       -1.75      4.27 o 
  -4   6  11        6.59        6.19      3.66 o 
  -3   6  11        0.09        1.76      2.73 o 
  -2   6  11        1.30       -0.34      2.54 o 
  -1   6  11       43.70       50.73      5.06 o 
   0   6  11       12.88       12.42      3.90 o 
   1   6  11      163.32      135.15      8.63 o 
   2   6  11       40.09       49.67      6.08 o 
   3   6  11      298.89      318.53     15.25 o 
   4   6  11       16.28       18.31      5.67 o 
  -6   7  11        0.04       -1.51      4.21 o 
  -5   7  11       29.55       43.44      7.86 o 
  -4   7  11       77.92       70.17     11.51 o 
  -3   7  11        1.85        4.66      5.69 o 
  -2   7  11        9.20        8.35      3.26 o 
  -1   7  11       42.44       45.34      5.83 o 
   0   7  11        1.66        0.03      2.82 o 
   1   7  11       23.74       19.90      4.86 o 
   2   7  11        0.12       -0.39      3.25 o 
   3   7  11       26.35       22.49      4.98 o 
  -6   8  11       83.12      110.05     11.02 o 
  -5   8  11       50.18       55.72      8.76 o 
  -4   8  11      499.65      499.83     20.22 o 
  -3   8  11      508.38      526.67     20.47 o 
  -2   8  11      332.29      335.74     16.10 o 
  -1   8  11       75.20       54.56      9.86 o 
   0   8  11       64.86       58.25      6.27 o 
   1   8  11       92.36       93.93      7.62 o 
   2   8  11      530.68      598.35     17.37 o 
   3   8  11        1.44        7.73      4.11 o 
  -5   9  11       19.66       10.57      5.87 o 
  -4   9  11      256.38      273.21     20.34 o 
  -3   9  11       93.89      136.33     11.40 o 
  -2   9  11      322.95      326.05     16.20 o 
  -1   9  11       35.08       43.63      7.72 o 
   0   9  11        1.47        6.76      5.05 o 
   1   9  11      143.68      170.50      9.60 o 
   2   9  11        0.08       -0.84      3.54 o 
  -4  10  11       17.71       24.51      6.81 o 
  -3  10  11        4.71       12.18      5.44 o 
  -2  10  11      558.12      600.65     22.36 o 
  -1  10  11       29.08       22.32      6.48 o 
   0  10  11      138.54      143.38     11.42 o 
   1  10  11       29.45       32.86      7.78 o 
  -6   0  12      248.66      290.82     17.39 o 
  -4   0  12      658.11      672.96     22.90 o 
  -2   0  12       17.36       23.29     11.63 o 
   0   0  12     1198.28     1142.12     31.31 o 
   2   0  12      146.60      150.06     15.89 o 
  -6   1  12      294.38      311.54     11.22 o 
  -5   1  12      180.88      194.82      9.09 o 
  -4   1  12       32.56       28.78      4.57 o 
  -3   1  12       18.76       25.20      4.35 o 
  -2   1  12       55.97       49.90      5.40 o 
  -1   1  12      265.75      278.06     10.22 o 
   0   1  12        7.43        6.98      3.37 o 
   1   1  12       40.22       52.42      7.22 o 
   2   1  12       37.56       23.01      8.38 o 
   3   1  12      393.32      439.24     18.54 o 
  -6   2  12        4.46        2.89      3.58 o 
  -5   2  12       72.41       78.55      6.32 o 
  -4   2  12      306.38      323.21     11.02 o 
  -3   2  12      351.39      346.28     11.29 o 
  -2   2  12        2.43        3.44      3.06 o 
  -1   2  12      710.50      724.53     16.82 o 
   0   2  12      251.80      232.94     13.39 o 
   1   2  12     1211.57     1193.83     26.32 o 
   2   2  12        1.50        1.48      3.75 o 
   3   2  12       15.10       11.78      5.21 o 
  -6   3  12       29.42       28.62      4.91 o 
  -5   3  12        0.85        2.76      3.29 o 
  -4   3  12       58.51       53.42      6.48 o 
  -3   3  12       97.32       99.19      7.63 o 
  -2   3  12        9.29        2.92      3.15 o 
  -1   3  12       13.42       12.13      6.01 o 
   0   3  12       22.70       22.22      4.68 o 
   1   3  12      335.20      361.66     20.54 o 
   2   3  12      174.91      184.66     10.41 o 
   3   3  12       47.60       59.90      8.49 o 
  -6   4  12      110.12      126.75      7.92 o 
  -5   4  12       83.05       92.43      6.90 o 
  -4   4  12        3.02       -0.21      3.02 o 
  -3   4  12       14.69       12.01      3.70 o 
  -2   4  12      113.47      114.47      7.84 o 
  -1   4  12      524.99      546.23     14.50 o 
   0   4  12       15.17       16.72      9.91 o 
   1   4  12      264.88      275.21     20.04 o 
   2   4  12      213.79      255.46     11.77 o 
   3   4  12      133.83      114.11     10.60 o 
  -5   5  12      332.18      315.83     17.00 o 
  -4   5  12       24.46       24.13      4.39 o 
  -3   5  12      100.31      104.54      6.99 o 
  -2   5  12        4.56        7.00      3.45 o 
  -1   5  12        5.33        4.25      3.25 o 
   0   5  12       42.42       52.90      6.40 o 
   1   5  12      134.72      160.70      9.78 o 
   2   5  12       53.18       68.69      7.37 o 
  -5   6  12       73.24       63.38      9.30 o 
  -4   6  12      106.07      135.82     11.52 o 
  -3   6  12       34.27       21.89      5.44 o 
  -2   6  12      212.57      228.32     16.13 o 
  -1   6  12        0.25        0.82      3.54 o 
   0   6  12       11.07        4.53      3.92 o 
   1   6  12       12.61       13.90      4.29 o 
   2   6  12      194.35      225.61     11.44 o 
  -4   7  12       87.91       98.11     10.57 o 
  -3   7  12       18.43       22.16      9.41 o 
  -2   7  12        7.79        5.16      3.97 o 
  -1   7  12      161.08      174.63     10.01 o 
   0   7  12       84.95       82.43      7.56 o 
   1   7  12      272.05      338.06     13.31 o 
  -3   8  12        3.26       -1.75      5.29 o 
  -2   8  12      117.95      131.06     11.42 o 
  -1   8  12      104.98      127.46     22.62 o 
   0   8  12      188.79      195.84     10.62 o 
  -3   0  13        8.71        9.65      5.47 o 
  -1   0  13      180.20      163.23     12.42 o 
  -4   1  13       31.09       26.42      4.84 o 
  -3   1  13       36.17       44.92      7.60 o 
  -2   1  13       11.29       11.20      5.50 o 
  -1   1  13      239.96      241.39     10.20 o 
   0   1  13        4.78        2.47      4.18 o 
  -3   2  13       31.45       26.31      5.01 o 
  -2   2  13       16.13       13.89      4.18 o 
  -1   2  13        0.07        5.25      3.58 o 
   0   2  13       19.43       22.57      4.64 o 
  -3   3  13      180.35      192.20     11.08 o 
  -2   3  13      111.93      100.83      8.42 o 
  -1   3  13     1538.55     1597.75     28.42 o 
  -2   4  13       14.57       22.02      5.20 o 
                                                 
